# Supplementary material for: Catabolic System of Syringic Acid, a Key Intermediate of Lignin-Derived Aromatic Compounds, via a Novel Linear Pathway in Pseudomonas sp. NGC7
Source: J Agric Food Chem. 2025 Jul 16;73(30):18899–913. doi: 10.1021/acs.jafc.5c04544 (PMC12314914; doi:10.1021/acs.jafc.5c04544)
Supplement: Supplementary file 2 [file jf5c04544_si_002.xlsx]

## Sheet: Data sheet 1
Data sheet 1. VanA1 homologs found in Bacteria.
Accession number	Organism	Query cover	Identity
WP_305489797.1	Pseudomonas sp. FP2300	1	0.8986
WP_104004422.1	Marinobacterium lutimaris	0.97	0.8353
WP_330208351.1	unclassified Pseudomonas	0.99	0.8136
WP_213306740.1	Acidovorax sp. CCYZU-2555	0.97	0.8069
WP_332537130.1	Comamonas sp.	0.97	0.7954
WP_332549631.1	Comamonas sp.	0.97	0.7954
WP_090812027.1	Paraburkholderia tuberum	0.94	0.7887
WP_310635162.1	Burkholderia cenocepacia	0.97	0.763
WP_093971577.1	Pusillimonas sp. T2	0.95	0.7604
WP_123660261.1	Pusillimonas sp. NJUB218	0.95	0.7581
WP_325583951.1	Eoetvoesiella sp.	0.95	0.7537
WP_185778857.1	Pusillimonas minor	0.95	0.7529
WP_083758578.1	Verminephrobacter eiseniae	0.96	0.7522
WP_322784218.1	Verminephrobacter eiseniae	0.96	0.7522
WP_113932275.1	Eoetvoesiella caeni	0.98	0.7514
WP_011809143.1	Verminephrobacter eiseniae	0.98	0.7514
WP_265305844.1	Verminephrobacter eiseniae	0.98	0.7514
WP_265301431.1	Verminephrobacter eiseniae	0.98	0.7514
WP_321161508.1	Verminephrobacter eiseniae	0.96	0.7434
MCW5237474.1	Verminephrobacter eiseniae	0.98	0.7429
WP_242098600.1	Sphingomonas sp. CROZ-RG-20F-R02-07	0.94	0.7321
WP_277667035.1	Novosphingobium lindaniclasticum	0.95	0.7265
WP_132266989.1	Novosphingobium sp. PhB57	0.95	0.7265
WP_086493135.1	Novosphingobium panipatense	0.95	0.7227
WP_159830838.1	Novosphingobium sp. TCA1	0.95	0.7227
BBF72017.1	Sphingomonas bisphenolicum	0.96	0.7222
WP_261936915.1	Sphingomonas bisphenolicum	0.96	0.7222
WP_134094273.1	Novosphingobium sp. PhB55	0.98	0.7143
WP_140852148.1	Sphingomonas glacialis	0.97	0.713
WP_031341431.1	Novosphingobium lindaniclasticum	0.98	0.7114
EQB19150.1	Novosphingobium lindaniclasticum LE124	0.96	0.7093
WP_164573132.1	Rhodopseudomonas sp. BR0C11	0.7	0.7052
WP_260923959.1	Novosphingobium sp. 9	0.8	0.6958
WP_291617838.1	Bradyrhizobium sp.	0.73	0.687
WP_325732410.1	Bradyrhizobium sp.	0.94	0.6815
WP_229166063.1	Bradyrhizobium altum	0.95	0.6785
WP_291613757.1	Bradyrhizobium sp.	0.94	0.6766
WP_304869361.1	Bradyrhizobium sp.	0.94	0.6766
WP_353703880.1	Bradyrhizobium sp. INPA03-11B	0.95	0.6755
WP_370138437.1	Bradyrhizobium sp. USDA 313	0.95	0.6755
WP_163155943.1	Bradyrhizobium uaiense	0.95	0.6755
WP_128924031.1	Bradyrhizobium guangxiense	0.95	0.6746
WP_271615066.1	Bradyrhizobium sp. CCBAU 51627	0.95	0.6746
QAU41312.1	Bradyrhizobium guangdongense	0.94	0.6737
PAY07535.1	Bradyrhizobium sp. UFLA03-84	0.94	0.6737
WP_256521283.1	unclassified Bradyrhizobium	0.94	0.6737
WP_304741548.1	Bradyrhizobium sp.	0.94	0.6736
WP_068875934.1	unclassified Phenylobacterium	0.94	0.6736
WP_254985767.1	Rhodopseudomonas palustris	0.95	0.6735
RJF75085.1	Rhodopseudomonas palustris	0.95	0.6735
WP_182915284.1	Rhodopseudomonas palustris	0.95	0.6735
MFC0240099.1	Rhodopseudomonas telluris	0.95	0.6735
WP_176937034.1	Bradyrhizobium brasilense	0.95	0.6726
WP_063695320.1	Bradyrhizobium embrapense	0.95	0.6726
MFB9264132.1	Bradyrhizobium erythrophlei	0.95	0.6726
WP_146987263.1	Bradyrhizobium macuxiense	0.95	0.6726
WP_316394065.1	Bradyrhizobium sp. 33ap4	0.95	0.6726
WP_342727048.1	Bradyrhizobium sp. B097	0.95	0.6726
WP_225158625.1	Bradyrhizobium sp. BRP56	0.95	0.6726
WP_124161192.1	Bradyrhizobium sp. RP6	0.95	0.6726
WP_198960946.1	Bradyrhizobium sp. UFLA03-84	0.95	0.6726
WP_200844531.1	Bradyrhizobium sp. USDA 3458	0.95	0.6726
WP_162240482.1	Bradyrhizobium viridifuturi	0.95	0.6726
WP_164938841.1	Bradyrhizobium guangdongense	0.95	0.6716
WP_212354548.1	Bradyrhizobium jicamae	0.95	0.6716
WP_245163943.1	Bradyrhizobium	0.94	0.6707
WP_016846193.1	Bradyrhizobium	0.94	0.6707
OMI12631.1	Bradyrhizobium brasilense	0.94	0.6707
WP_276542903.1	Bradyrhizobium elkanii	0.94	0.6707
KRQ07058.1	Bradyrhizobium pachyrhizi	0.94	0.6707
WP_038382467.1	Bradyrhizobium sp. Pha-3	0.94	0.6707
MCP1841966.1	Bradyrhizobium sp. USDA 4538	0.94	0.6707
KPF96495.1	Rhodopseudomonas sp. AAP120	0.95	0.6706
WP_197279849.1	Rhodopseudomonas sp. AAP120	0.95	0.6706
WP_164637665.1	Rhodopseudomonas sp. BR0G17	0.95	0.6706
WP_137483819.1	Bradyrhizobium	0.95	0.6696
WP_021075925.1	Bradyrhizobium	0.95	0.6696
WP_028338561.1	Bradyrhizobium	0.95	0.6696
WP_258767701.1	Bradyrhizobium arachidis	0.94	0.6696
WP_310882712.1	Bradyrhizobium brasilense	0.95	0.6696
WP_229189563.1	Bradyrhizobium brasilense	0.95	0.6696
WP_194295330.1	Bradyrhizobium brasilense	0.95	0.6696
WP_162136626.1	Bradyrhizobium elkanii	0.95	0.6696
WP_172647066.1	Bradyrhizobium elkanii	0.95	0.6696
WP_026193274.1	Bradyrhizobium elkanii	0.95	0.6696
WP_212057534.1	Bradyrhizobium elkanii	0.95	0.6696
WP_253591103.1	Bradyrhizobium elkanii	0.95	0.6696
WP_304496954.1	Bradyrhizobium elkanii	0.95	0.6696
WP_076866303.1	Bradyrhizobium mercantei	0.95	0.6696
WP_199805229.1	Bradyrhizobium pachyrhizi	0.95	0.6696
WP_291697272.1	Bradyrhizobium sp.	0.94	0.6696
WP_166298782.1	Bradyrhizobium sp. 2S1	0.94	0.6696
WP_342712990.1	Bradyrhizobium sp. B124	0.95	0.6696
WP_097677149.1	Bradyrhizobium sp. C9	0.95	0.6696
WP_194459019.1	Bradyrhizobium sp. CCBAU 53421	0.95	0.6696
WP_279708308.1	Bradyrhizobium sp. CER78	0.95	0.6696
WP_074127897.1	Bradyrhizobium sp. NAS96.2	0.96	0.6696
WP_375787570.1	Bradyrhizobium sp. Pha-3	0.95	0.6696
WP_247561052.1	Roseomonas gilardii	0.97	0.6696
WP_253607084.1	unclassified Bradyrhizobium	0.95	0.6696
WP_370203035.1	Bradyrhizobium elkanii	0.94	0.6687
WP_126260544.1	Bradyrhizobium	0.95	0.6686
WP_257176216.1	Bradyrhizobium	0.95	0.6686
WP_229197852.1	Bradyrhizobium acaciae	0.95	0.6686
WP_197963515.1	Bradyrhizobium agreste	0.95	0.6686
WP_028134772.1	Bradyrhizobium japonicum	0.95	0.6686
WP_212393189.1	Bradyrhizobium jicamae	0.95	0.6686
WP_225712931.1	Bradyrhizobium semiaridum	0.95	0.6686
WP_338697105.1	Bradyrhizobium sp. 26S5	0.95	0.6686
WP_280711762.1	Bradyrhizobium sp. BR13661	0.95	0.6686
WP_260372219.1	Bradyrhizobium sp. CB1015	0.95	0.6686
WP_271526740.1	Bradyrhizobium sp. CCBAU 25338	0.95	0.6686
WP_254097314.1	Bradyrhizobium sp. CCGUVB1N3	0.95	0.6686
WP_092298904.1	Bradyrhizobium sp. Ghvi	0.95	0.6686
WP_370115418.1	unclassified Bradyrhizobium	0.95	0.6686
NLS71363.1	Bradyrhizobium brasilense	0.94	0.6677
ODM81103.1	Bradyrhizobium elkanii	0.94	0.6677
WP_166214322.1	Bradyrhizobium septentrionale	0.94	0.6677
MDA9444713.1	Bradyrhizobium sp. CCBAU 51745	0.94	0.6677
OKO74194.1	Bradyrhizobium sp. NAS80.1	0.94	0.6677
MCP1849219.1	Bradyrhizobium sp. USDA 4541	0.94	0.6677
WP_331087599.1	Phenylobacterium sp.	0.94	0.6677
MEY9302198.1	Bradyrhizobium elkanii	0.95	0.6676
WP_015668753.1	Bradyrhizobium oligotrophicum	0.95	0.6676
WP_212411310.1	Bradyrhizobium sp. AUGA SZCCT0222	0.95	0.6676
WP_008961807.1	Bradyrhizobium sp. STM 3809	0.95	0.6676
WP_047309753.1	Rhodopseudomonas	0.95	0.6676
WP_238732972.1	Rhodopseudomonas infernalis	0.95	0.6676
WP_171713075.1	Bradyrhizobium archetypum	0.95	0.6667
WP_225647720.1	Bradyrhizobium australafricanum	0.95	0.6667
WP_283068624.1	Bradyrhizobium brasilense	0.95	0.6667
WP_168857263.1	Bradyrhizobium brasilense	0.95	0.6667
WP_176731314.1	Bradyrhizobium elkanii	0.95	0.6667
WP_065727235.1	Bradyrhizobium icense	0.95	0.6667
WP_229182037.1	Bradyrhizobium oropedii	0.95	0.6667
WP_176533232.1	Bradyrhizobium quebecense	0.96	0.6667
WP_080137611.1	Bradyrhizobium sacchari	0.94	0.6667
WP_215604360.1	Bradyrhizobium sediminis	0.94	0.6667
WP_215614123.1	Bradyrhizobium sediminis	0.95	0.6667
WP_215622147.1	Bradyrhizobium sediminis	0.94	0.6667
WP_244067092.1	Bradyrhizobium sp. Ce-3	0.95	0.6667
WP_168195676.1	Bradyrhizobium sp. NAS80.1	0.95	0.6667
WP_008972270.1	Bradyrhizobium sp. STM 3843	0.95	0.6667
WP_024513836.1	Bradyrhizobium sp. Tv2a-2	0.94	0.6667
WP_253638804.1	Bradyrhizobium sp. USDA 4541	0.95	0.6667
WP_223969508.1	unclassified Bradyrhizobium	0.95	0.6667
WP_212315685.1	unclassified Bradyrhizobium	0.95	0.6667
WP_197955396.1	Bradyrhizobium glycinis	0.95	0.6657
WP_066513770.1	Bradyrhizobium macuxiense	0.95	0.6657
WP_057756895.1	Bradyrhizobium manausense	0.95	0.6657
WP_247803640.1	Bradyrhizobium sp. 191	0.95	0.6657
WP_338831008.1	Bradyrhizobium sp. 27S5	0.95	0.6657
WP_220003989.1	Bradyrhizobium sp. BR 10261	0.95	0.6657
WP_271599782.1	Bradyrhizobium sp. CCBAU 45384	0.95	0.6657
WP_271621695.1	Bradyrhizobium sp. CCBAU 51745	0.95	0.6657
WP_271589817.1	Bradyrhizobium sp. CCBAU 53415	0.95	0.6657
WP_025038250.1	Bradyrhizobium sp. DOA9	0.95	0.6657
WP_257195652.1	unclassified Bradyrhizobium	0.95	0.6657
WP_280973714.1	unclassified Bradyrhizobium	0.95	0.6657
WP_131866052.1	unclassified Bradyrhizobium	0.95	0.6657
OKO68215.1	Bradyrhizobium sp. AS23.2	0.94	0.6647
WP_212276850.1	Bradyrhizobium sp. AUGA SZCCT0169	0.95	0.6647
WP_212439342.1	Bradyrhizobium sp. AUGA SZCCT0431	0.95	0.6647
QOZ54750.1	Bradyrhizobium sp. CCBAU 53338	0.94	0.6647
WP_211997278.1	Bradyrhizobium sp. JYMT SZCCT0180	0.95	0.6647
WP_257166130.1	Bradyrhizobium sp. SRS-191	0.95	0.6647
WP_340644798.1	Phenylobacterium sp.	0.94	0.6647
WP_150285934.1	Rhabdaerophilum calidifontis	0.95	0.6647
WP_264052960.1	Rhodopseudomonas palustris	0.95	0.6647
WP_104512574.1	Rhodopseudomonas palustris	0.95	0.6647
WP_263989180.1	Rhodopseudomonas palustris	0.95	0.6647
WP_011159158.1	Rhodopseudomonas palustris	0.95	0.6647
WP_013501494.1	Rhodopseudomonas palustris	0.95	0.6647
WP_346295233.1	Rhodopseudomonas palustris	0.95	0.6647
WP_110788817.1	Rhodopseudomonas palustris	0.95	0.6647
WP_212266829.1	unclassified Bradyrhizobium	0.95	0.6647
WP_315721436.1	unclassified Bradyrhizobium	0.95	0.6647
WP_092510704.1	Afipia sp. GAS231	0.95	0.6637
WP_211375607.1	Bradyrhizobium diazoefficiens	0.94	0.6637
WP_092124464.1	Bradyrhizobium erythrophlei	0.95	0.6637
WP_225676335.1	Bradyrhizobium hereditatis	0.95	0.6637
WP_212461842.1	Bradyrhizobium manausense	0.94	0.6637
WP_208829866.1	Bradyrhizobium neotropicale	0.95	0.6637
WP_167561377.1	Bradyrhizobium sp. AS23.2	0.95	0.6637
WP_212420369.1	Bradyrhizobium sp. AUGA SZCCT0283	0.95	0.6637
WP_334373511.1	Bradyrhizobium sp. AZCC 1719	0.95	0.6637
WP_225122100.1	Bradyrhizobium sp. BRP22	0.96	0.6637
WP_027522738.1	Bradyrhizobium sp. Ec3.3	0.94	0.6637
WP_213253810.1	Bradyrhizobium sp. sBnM-33	0.95	0.6637
WP_149531436.1	Tardiphaga sp. P9-11	0.95	0.6637
WP_334415613.1	unclassified Bradyrhizobium	0.95	0.6637
OSI25668.1	Bradyrhizobium canariense	0.89	0.6635
AJA65122.1	Bradyrhizobium japonicum	0.89	0.6635
TYL93567.1	Bradyrhizobium rifense	0.89	0.6635
WP_324133993.1	Bosea sp. (in: a-proteobacteria)	0.96	0.6628
WP_069055221.1	Bosea sp. RAC05	0.96	0.6628
WP_128916541.1	Bradyrhizobium	0.95	0.6627
WP_028181409.1	Bradyrhizobium	0.95	0.6627
WP_258762933.1	Bradyrhizobium	0.95	0.6627
WP_100181082.1	Bradyrhizobium	0.95	0.6627
WP_036013919.1	Bradyrhizobium	0.95	0.6627
OAF15138.1	Bradyrhizobium centrolobii	0.94	0.6627
WP_158668254.1	Bradyrhizobium guangdongense	0.95	0.6627
WP_065754883.1	Bradyrhizobium paxllaeri	0.95	0.6627
WP_319330250.1	Bradyrhizobium sp.	0.95	0.6627
WP_247830880.1	Bradyrhizobium sp. 200	0.95	0.6627
WP_220011383.1	Bradyrhizobium sp. BR 10289	0.95	0.6627
WP_279371935.1	Bradyrhizobium sp. CB1650	0.95	0.6627
WP_283024059.1	Bradyrhizobium sp. CB1717	0.95	0.6627
WP_194477443.1	Bradyrhizobium sp. CCBAU 53338	0.95	0.6627
WP_061028709.1	Bradyrhizobium sp. CCH5-F6	0.95	0.6627
WP_239621765.1	Bradyrhizobium sp. I71	0.95	0.6627
WP_027574861.1	Bradyrhizobium sp. WSM1743	0.95	0.6627
WP_275513325.1	Bradyrhizobium yuanmingense	0.95	0.6627
WP_299720950.1	Tardiphaga sp.	0.94	0.6627
WP_280980965.1	unclassified Bradyrhizobium	0.95	0.6627
WP_029083038.1	unclassified Bradyrhizobium	0.95	0.6627
WP_172181655.1	Bradyrhizobium aeschynomenes	0.95	0.6618
WP_212464200.1	Bradyrhizobium sp. AUGA SZCCT0182	0.95	0.6618
WP_212033898.1	Bradyrhizobium sp. JYMT SZCCT0428	0.95	0.6618
WP_192740057.1	Bradyrhizobium sp. OAE829	0.95	0.6618
WP_006613197.1	Bradyrhizobium sp. ORS 285	0.95	0.6618
WP_009031793.1	Bradyrhizobium sp. ORS 375	0.95	0.6618
WP_050424034.1	Bradyrhizobium tropiciagri	0.96	0.6618
WP_107356402.1	Rhodopseudomonas palustris	0.95	0.6618
WP_107345377.1	Rhodopseudomonas palustris	0.95	0.6618
WP_012497040.1	Rhodopseudomonas palustris	0.95	0.6618
WP_322517838.1	Rhodopseudomonas palustris	0.95	0.6618
WP_271100546.1	Rhodopseudomonas palustris	0.95	0.6618
WP_164605824.1	Rhodopseudomonas sp. BR0M22	0.95	0.6618
WP_315718240.1	unclassified Bradyrhizobium	0.95	0.6618
WP_315738427.1	unclassified Bradyrhizobium	0.95	0.6618
WP_315774300.1	unclassified Bradyrhizobium	0.95	0.6618
WP_315827022.1	unclassified Bradyrhizobium	0.95	0.6618
WP_315750350.1	unclassified Bradyrhizobium	0.95	0.6618
WP_316235199.1	unclassified Bradyrhizobium	0.95	0.6618
QAU48676.1	Bradyrhizobium guangzhouense	0.94	0.6617
WP_284270665.1	Bradyrhizobium iriomotense	0.94	0.6617
WP_057836463.1	Bradyrhizobium jicamae	0.94	0.6617
MDA9508725.1	Bradyrhizobium sp. CCBAU 11386	0.94	0.6617
WP_371825240.1	Bradyrhizobium sp. CCBAU 53340	0.94	0.6617
WP_314285093.1	Roseomonas gilardii	0.97	0.6609
WP_037225378.1	Roseomonas gilardii	0.97	0.6609
WP_201724128.1	Bradyrhizobium centrolobii	0.95	0.6608
WP_247513276.1	Bradyrhizobium sp. 157	0.95	0.6608
WP_247784194.1	Bradyrhizobium sp. 170	0.95	0.6608
WP_173641148.1	Bradyrhizobium sp. 41S5	0.96	0.6608
WP_334364533.1	Bradyrhizobium sp. AZCC 1578	0.95	0.6608
WP_334411542.1	Bradyrhizobium sp. AZCC 1721	0.95	0.6608
WP_317253502.1	Bradyrhizobium sp. BWA-3-5	0.95	0.6608
WP_283037193.1	Bradyrhizobium sp. CB82	0.95	0.6608
WP_213288445.1	Bradyrhizobium sp. sGM-13	0.95	0.6608
WP_253711470.1	Bradyrhizobium sp. WD16	0.95	0.6608
WP_212017505.1	Bradyrhizobium tropiciagri	0.95	0.6608
WP_211966176.1	unclassified Bradyrhizobium	0.95	0.6608
WP_028148568.1	Bradyrhizobium	0.94	0.6607
WP_162136556.1	Bradyrhizobium	0.94	0.6607
WP_167771395.1	Bradyrhizobium niftali	0.94	0.6607
WP_104462533.1	Bradyrhizobium sp. AC87j1	0.94	0.6607
WP_254108015.1	Bradyrhizobium sp. CCGUVB23	0.94	0.6607
WP_183237596.1	Bradyrhizobium sp. CIR18	0.94	0.6607
RXT43380.1	Bradyrhizobium betae	0.89	0.6604
OSJ09982.1	Bradyrhizobium canariense	0.89	0.6604
KGT73393.1	Bradyrhizobium japonicum	0.89	0.6604
WP_370691967.1	Bradyrhizobium xenonodulans	0.89	0.6604
WP_028175091.1	Bradyrhizobium	0.95	0.6598
WP_172785820.1	Bradyrhizobium	0.95	0.6598
WP_271538465.1	Bradyrhizobium	0.95	0.6598
WP_225131482.1	Bradyrhizobium	0.95	0.6598
WP_254126336.1	Bradyrhizobium cajani	0.95	0.6598
WP_188149161.1	Bradyrhizobium campsiandrae	0.95	0.6598
WP_200472497.1	Bradyrhizobium diazoefficiens	0.95	0.6598
WP_197967409.1	Bradyrhizobium diversitatis	0.95	0.6598
MFB9267644.1	Bradyrhizobium erythrophlei	0.95	0.6598
WP_135166307.1	Bradyrhizobium frederickii	0.95	0.6598
WP_130211936.1	Bradyrhizobium genosp. SA-3	0.95	0.6598
WP_186294565.1	Bradyrhizobium guangdongense	0.95	0.6598
WP_164934065.1	Bradyrhizobium guangzhouense	0.95	0.6598
WP_211404230.1	Bradyrhizobium iriomotense	0.95	0.6598
WP_212473379.1	Bradyrhizobium liaoningense	0.95	0.6598
WP_212348177.1	Bradyrhizobium liaoningense	0.95	0.6598
WP_212432683.1	Bradyrhizobium liaoningense	0.95	0.6598
WP_247470621.1	Bradyrhizobium sp. 45	0.95	0.6598
WP_342733554.1	Bradyrhizobium sp. B117	0.95	0.6598
WP_283081412.1	Bradyrhizobium sp. CB2312	0.95	0.6598
WP_283029756.1	Bradyrhizobium sp. CB3481	0.95	0.6598
WP_271504576.1	Bradyrhizobium sp. CCBAU 11357	0.95	0.6598
WP_271570239.1	Bradyrhizobium sp. CCBAU 11386	0.95	0.6598
WP_271580960.1	Bradyrhizobium sp. CCBAU 45389	0.95	0.6598
WP_060736801.1	Bradyrhizobium sp. CCGE-LA001	0.95	0.6598
WP_283045719.1	Bradyrhizobium sp. CIAT3101	0.95	0.6598
WP_370988221.1	Bradyrhizobium sp. DN5	0.95	0.6598
WP_225128127.1	Bradyrhizobium sp. IC3123	0.95	0.6598
WP_212029179.1	Bradyrhizobium sp. KB893862 SZCCT0404	0.95	0.6598
WP_354135677.1	Bradyrhizobium sp. LB11.1	0.95	0.6598
WP_091894078.1	Bradyrhizobium sp. Rc2d	0.95	0.6598
WP_027549369.1	Bradyrhizobium sp. WSM2254	0.95	0.6598
WP_129144968.1	Bradyrhizobium vignae	0.95	0.6598
WP_370142969.1	Bradyrhizobium yuanmingense	0.95	0.6598
WP_057026217.1	Bradyrhizobium yuanmingense	0.95	0.6598
WP_275497499.1	Bradyrhizobium yuanmingense	0.95	0.6598
WP_237867105.1	Bradyrhizobium zhengyangense	0.95	0.6598
WP_179737075.1	unclassified Bradyrhizobium	0.95	0.6598
WP_109145038.1	unclassified Bradyrhizobium	0.95	0.6598
WP_296517283.1	Rhodopseudomonas sp.	0.94	0.6597
WP_172235516.1	Bradyrhizobium	0.95	0.6588
WP_172114087.1	Bradyrhizobium aeschynomenes	0.95	0.6588
WP_231326940.1	Bradyrhizobium ontarionense	0.95	0.6588
WP_212293321.1	Bradyrhizobium sp. AUGA SZCCT0160	0.95	0.6588
WP_012042396.1	Bradyrhizobium sp. BTAi1	0.95	0.6588
WP_061846935.1	Bradyrhizobium sp. DOA1	0.94	0.6588
WP_065744437.1	Bradyrhizobium sp. LMTR 3	0.95	0.6588
WP_316232612.1	Bradyrhizobium sp. SZCCHNPS2010	0.95	0.6588
WP_316238454.1	Bradyrhizobium sp. SZCCHNR1015	0.95	0.6588
WP_316178010.1	Bradyrhizobium sp. SZCCHNRI1009	0.95	0.6588
WP_316175832.1	Bradyrhizobium sp. SZCCHNRI1073	0.95	0.6588
WP_316188576.1	Bradyrhizobium sp. SZCCHNS1054	0.95	0.6588
WP_107988890.1	Breoghania corrubedonensis	0.94	0.6588
WP_264074176.1	Rhodopseudomonas palustris	0.95	0.6588
WP_019462768.1	Roseomonas	0.94	0.6588
BFL65876.1	Roseomonas mucosa	0.94	0.6588
WP_299810651.1	Tardiphaga sp.	0.94	0.6588
WP_371420031.1	Tardiphaga sp.	0.95	0.6588
WP_212206503.1	unclassified Bradyrhizobium	0.95	0.6588
WP_315805846.1	unclassified Bradyrhizobium	0.95	0.6588
WP_315765421.1	unclassified Bradyrhizobium	0.95	0.6588
RXH08329.1	Bradyrhizobium guangzhouense	0.94	0.6587
KQT26938.1	Bradyrhizobium sp. Leaf396	0.94	0.6587
TPQ27753.1	Bradyrhizobium guangdongense	0.9	0.6584
WP_075800519.1	Roseomonas gilardii	0.97	0.658
WP_275188966.1	Bradyrhizobium sp. CSA112	0.96	0.6579
WP_214492250.1	Bradyrhizobium sp. SRL28	0.96	0.6579
WP_028347043.1	Bradyrhizobium murdochi	0.95	0.6578
WP_334510809.1	Bradyrhizobium sp. AZCC 1693	0.95	0.6578
WP_161852312.1	Bradyrhizobium sp. CCBAU 051011	0.95	0.6578
WP_275200064.1	Bradyrhizobium sp. CSA207	0.95	0.6578
WP_211984634.1	Bradyrhizobium tropiciagri	0.95	0.6578
WP_057850031.1	Bradyrhizobium valentinum	0.95	0.6578
WP_224704952.1	Devosia aquimaris	0.95	0.6578
WP_137150100.1	Devosia sp. FKR38	0.95	0.6578
WP_334380759.1	unclassified Bradyrhizobium	0.95	0.6578
WP_027552908.1	Bradyrhizobium	0.94	0.6577
WP_028160343.1	Bradyrhizobium japonicum	0.94	0.6577
WP_162136808.1	Bradyrhizobium japonicum	0.94	0.6577
WP_063196660.1	Bradyrhizobium sp. AT1	0.94	0.6577
WP_354033799.1	Bradyrhizobium sp. S3.2.6	0.94	0.6577
WP_279688584.1	Bradyrhizobium sp. SSUT77	0.94	0.6577
WP_279666551.1	unclassified Bradyrhizobium	0.94	0.6577
WP_354084898.1	unclassified Bradyrhizobium	0.94	0.6577
OSJ35637.1	Bradyrhizobium japonicum	0.89	0.6572
WP_139481084.1	Bradyrhizobium ivorense	0.96	0.657
WP_194470973.1	Bradyrhizobium sp. CCBAU 51753	0.96	0.657
WP_027564261.1	Bradyrhizobium	0.95	0.6568
WP_024341386.1	Bradyrhizobium	0.95	0.6568
WP_074818247.1	Bradyrhizobium	0.95	0.6568
WP_060910793.1	Bradyrhizobium	0.95	0.6568
WP_038967370.1	Bradyrhizobium	0.95	0.6568
WP_026232861.1	Bradyrhizobium	0.95	0.6568
WP_014497490.1	Bradyrhizobium	0.95	0.6568
WP_208085049.1	Bradyrhizobium barranii	0.95	0.6568
WP_164988225.1	Bradyrhizobium betae	0.95	0.6568
WP_188097582.1	Bradyrhizobium campsiandrae	0.95	0.6568
WP_211398752.1	Bradyrhizobium canariense	0.95	0.6568
WP_314952826.1	Bradyrhizobium cosmicum	0.95	0.6568
WP_168213535.1	Bradyrhizobium cosmicum	0.95	0.6568
WP_148753059.1	Bradyrhizobium cytisi	0.95	0.6568
WP_200495766.1	Bradyrhizobium diazoefficiens	0.95	0.6568
WP_200298713.1	Bradyrhizobium diazoefficiens	0.95	0.6568
BCF41899.1	Bradyrhizobium diazoefficiens	0.95	0.6568
BAR59388.1	Bradyrhizobium diazoefficiens	0.95	0.6568
WP_304566131.1	Bradyrhizobium diazoefficiens	0.95	0.6568
WP_164935755.1	Bradyrhizobium guangzhouense	0.95	0.6568
WP_212374004.1	Bradyrhizobium japonicum	0.95	0.6568
WP_248881615.1	Bradyrhizobium japonicum	0.95	0.6568
WP_212505212.1	Bradyrhizobium japonicum	0.95	0.6568
WP_162473601.1	Bradyrhizobium japonicum	0.95	0.6568
WP_079585957.1	Bradyrhizobium lablabi	0.95	0.6568
WP_212259475.1	Bradyrhizobium liaoningense	0.95	0.6568
WP_212405335.1	Bradyrhizobium liaoningense	0.95	0.6568
WP_212237482.1	Bradyrhizobium manausense	0.95	0.6568
WP_187437058.1	Bradyrhizobium rifense	0.95	0.6568
WP_326903481.1	Bradyrhizobium sp.	0.95	0.6568
WP_247903984.1	Bradyrhizobium sp. 131	0.95	0.6568
WP_247559094.1	Bradyrhizobium sp. 138	0.95	0.6568
WP_247318166.1	Bradyrhizobium sp. 141	0.95	0.6568
WP_247789281.1	Bradyrhizobium sp. 155	0.95	0.6568
WP_247547527.1	Bradyrhizobium sp. 177	0.95	0.6568
WP_247773041.1	Bradyrhizobium sp. 192	0.95	0.6568
WP_317244938.1	Bradyrhizobium sp. BWC-3-1	0.95	0.6568
WP_249760182.1	Bradyrhizobium sp. C-145	0.95	0.6568
WP_271574621.1	Bradyrhizobium sp. CCBAU 11361	0.95	0.6568
WP_271605759.1	Bradyrhizobium sp. CCBAU 11434	0.95	0.6568
WP_183250616.1	Bradyrhizobium sp. cir1	0.95	0.6568
WP_225188476.1	Bradyrhizobium sp. IC3195	0.95	0.6568
WP_225151668.1	Bradyrhizobium sp. NBAIM08	0.95	0.6568
WP_260380384.1	Bradyrhizobium sp. NC92	0.95	0.6568
WP_027529301.1	Bradyrhizobium sp. WSM3983	0.95	0.6568
WP_008139251.1	Bradyrhizobium sp. YR681	0.95	0.6568
WP_063692209.1	Bradyrhizobium stylosanthis	0.95	0.6568
WP_122404912.1	Bradyrhizobium vignae	0.95	0.6568
WP_036035347.1	Bradyrhizobium yuanmingense	0.95	0.6568
WP_370108379.1	Bradyrhizobium yuanmingense	0.95	0.6568
WP_128262963.1	Bradyrhizobium yuanmingense	0.95	0.6568
WP_128955410.1	Bradyrhizobium zhanjiangense	0.95	0.6568
WP_164934392.1	Bradyrhizobium zhanjiangense	0.95	0.6568
MDN3274150.1	Frankia sp. RB7	0.95	0.6568
WP_280969442.1	unclassified Bradyrhizobium	0.95	0.6568
WP_035700041.1	unclassified Bradyrhizobium	0.95	0.6568
WP_254129215.1	unclassified Bradyrhizobium	0.95	0.6568
WP_018323220.1	unclassified Bradyrhizobium	0.95	0.6568
WP_225112427.1	unclassified Bradyrhizobium	0.95	0.6568
WP_247314491.1	unclassified Bradyrhizobium	0.95	0.6568
WP_172133532.1	Bradyrhizobium aeschynomenes	0.95	0.6559
WP_316211820.1	Bradyrhizobium sp.	0.95	0.6559
WP_092150883.1	Bradyrhizobium sp. NFR13	0.95	0.6559
WP_011924966.1	Bradyrhizobium sp. ORS 278	0.95	0.6559
WP_011440804.1	Rhodopseudomonas palustris	0.95	0.6559
WP_068732211.1	Tardiphaga	0.95	0.6559
WP_320447470.1	Tardiphaga sp. 42S5	0.95	0.6559
WP_315700629.1	unclassified Bradyrhizobium	0.95	0.6559
WP_315765998.1	unclassified Bradyrhizobium	0.95	0.6559
WP_315756954.1	unclassified Bradyrhizobium	0.95	0.6559
WP_371418417.1	Methylocapsa sp. S129	0.94	0.6558
WP_314316755.1	Roseomonas mucosa	0.94	0.6558
WP_076970269.1	Roseomonas mucosa	0.94	0.6558
QFI77114.1	Bradyrhizobium betae	0.94	0.6557
OAF16772.1	Bradyrhizobium neotropicale	0.94	0.6557
GKQ52491.1	Bradyrhizobium sp. Ce-3	0.97	0.6551
WP_300946188.1	Bradyrhizobium roseum	0.96	0.655
WP_291687108.1	Bradyrhizobium sp.	0.96	0.655
WP_024580327.1	Bradyrhizobium	0.95	0.6549
WP_334484548.1	Bradyrhizobium algeriense	0.95	0.6549
WP_108518912.1	Bradyrhizobium algeriense	0.95	0.6549
WP_171577489.1	Bradyrhizobium australiense	0.95	0.6549
WP_212077020.1	Bradyrhizobium diazoefficiens	0.95	0.6549
WP_195788307.1	Bradyrhizobium genosp. L	0.95	0.6549
WP_057841805.1	Bradyrhizobium retamae	0.95	0.6549
WP_100952207.1	Bradyrhizobium sp. SK17	0.95	0.6549
WP_097662836.1	Bradyrhizobium sp. Y36	0.95	0.6549
WP_145144761.1	Roseomonas gilardii	0.95	0.6549
WP_334355757.1	unclassified Bradyrhizobium	0.95	0.6549
WP_284421790.1	unclassified Bradyrhizobium	0.95	0.6549
WP_018269897.1	Bradyrhizobium	0.94	0.6548
WP_187387662.1	Bradyrhizobium	0.94	0.6548
WP_211387024.1	Bradyrhizobium	0.94	0.6548
WP_283064242.1	Bradyrhizobium brasilense	0.94	0.6548
WP_139481211.1	Bradyrhizobium ivorense	0.94	0.6548
WP_212487879.1	Bradyrhizobium liaoningense	0.94	0.6548
WP_247968824.1	Bradyrhizobium sp. 195	0.94	0.6548
WP_194456603.1	Bradyrhizobium sp. CCBAU 53421	0.94	0.6548
WP_106951248.1	Bradyrhizobium sp. MOS003	0.94	0.6548
WP_234681940.1	Bradyrhizobium sp. Oc8	0.94	0.6548
WP_114363900.1	Ciceribacter lividus	0.94	0.6548
MEA5501986.1	Halotia wernerae UHCC 0503	0.94	0.6548
WP_354057390.1	unclassified Bradyrhizobium	0.94	0.6548
WP_354121064.1	unclassified Bradyrhizobium	0.94	0.6548
WP_229179403.1	Bradyrhizobium ivorense	0.96	0.6541
WP_018645331.1	Bradyrhizobium huanghuaihaiense	0.96	0.654
WP_184514599.1	Tardiphaga robiniae	0.96	0.654
WP_166818027.1	Bradyrhizobium	0.95	0.6538
WP_198957655.1	Bradyrhizobium	0.95	0.6538
WP_166084406.1	Bradyrhizobium barranii	0.95	0.6538
WP_162005926.1	Bradyrhizobium betae	0.95	0.6538
WP_145638999.1	Bradyrhizobium daqingense	0.95	0.6538
WP_200453513.1	Bradyrhizobium diazoefficiens	0.95	0.6538
WP_260385643.1	Bradyrhizobium huanghuaihaiense	0.95	0.6538
WP_212282564.1	Bradyrhizobium japonicum	0.95	0.6538
WP_304492940.1	Bradyrhizobium japonicum	0.95	0.6538
WP_212322440.1	Bradyrhizobium manausense	0.95	0.6538
WP_212447656.1	Bradyrhizobium manausense	0.95	0.6538
WP_212297449.1	Bradyrhizobium manausense	0.95	0.6538
WP_091956155.1	Bradyrhizobium shewense	0.95	0.6538
WP_247437549.1	Bradyrhizobium sp. 139	0.95	0.6538
WP_247355454.1	Bradyrhizobium sp. 160	0.95	0.6538
WP_247325976.1	Bradyrhizobium sp. 21	0.95	0.6538
WP_247816936.1	Bradyrhizobium sp. 40	0.95	0.6538
WP_282524456.1	Bradyrhizobium sp. Arg816	0.95	0.6538
WP_194389317.1	Bradyrhizobium sp. CCBAU 51765	0.95	0.6538
WP_177234599.1	Bradyrhizobium sp. cf659	0.95	0.6538
WP_183259740.1	Bradyrhizobium sp. CIR48	0.95	0.6538
WP_247442536.1	Bradyrhizobium sp. CW7	0.95	0.6538
WP_353703705.1	Bradyrhizobium sp. INPA03-11B	0.95	0.6538
WP_369725967.1	Bradyrhizobium sp. LLZ17	0.95	0.6538
WP_199198789.1	Bradyrhizobium sp. MOS002	0.95	0.6538
WP_354099734.1	Bradyrhizobium sp. S3.9.2	0.95	0.6538
WP_027516323.1	Bradyrhizobium sp. WSM1417	0.95	0.6538
WP_145667652.1	Bradyrhizobium stylosanthis	0.95	0.6538
WP_140477519.1	Bradyrhizobium symbiodeficiens	0.95	0.6538
WBL80365.1	Bradyrhizobium xenonodulans	0.95	0.6538
WP_128935683.1	Bradyrhizobium zhanjiangense	0.95	0.6538
WP_093760614.1	Tardiphaga sp. OK245	0.95	0.6538
WP_247305617.1	unclassified Bradyrhizobium	0.95	0.6538
WP_247279528.1	unclassified Bradyrhizobium	0.95	0.6538
WP_317242753.1	unclassified Bradyrhizobium	0.95	0.6538
WP_271557968.1	unclassified Bradyrhizobium	0.95	0.6538
WP_027568496.1	unclassified Bradyrhizobium	0.95	0.6538
WP_247357092.1	unclassified Bradyrhizobium	0.95	0.6538
WP_044540719.1	Bradyrhizobium sp. LTSP885	0.96	0.6531
WP_044586670.1	Bradyrhizobium sp. LTSPM299	0.96	0.6531
WP_233025222.1	Rhodopseudomonas boonkerdii	0.96	0.6531
WP_057861181.1	Bradyrhizobium lablabi	0.95	0.6529
WP_315741744.1	Bradyrhizobium sp. SZCCHNR1075	0.95	0.6529
WP_119017930.1	Rhodopseudomonas palustris	0.95	0.6529
WP_115033826.1	Tardiphaga robiniae	0.95	0.6529
WP_315841273.1	Tardiphaga sp. 709	0.95	0.6529
WP_089267395.1	Tardiphaga sp. OK246	0.95	0.6529
WP_138830520.1	unclassified Bradyrhizobium	0.95	0.6529
WP_067455225.1	Devosia elaeis	0.94	0.6528
WP_086470705.1	Devosia lucknowensis	0.94	0.6528
WP_254675490.1	Devosia ureilytica	0.94	0.6528
WP_145735442.1	Nitrospirillum amazonense	0.94	0.6528
WP_265080142.1	Rhodopseudomonas sp. P2A-2r	0.94	0.6528
WP_330498842.1	Nitrospirillum sp. BR 11752	0.94	0.6527
WP_322481689.1	Nitrospirillum sp. BR 11828	0.94	0.6527
WP_211391650.1	Bradyrhizobium diazoefficiens	0.95	0.6519
WP_324418506.1	Bradyrhizobium sp.	0.95	0.6519
WP_334502969.1	Bradyrhizobium sp. AZCC 1678	0.95	0.6519
WP_016839802.1	Bradyrhizobium	0.94	0.6518
WP_137482109.1	Bradyrhizobium	0.94	0.6518
WP_212249203.1	Bradyrhizobium	0.94	0.6518
WP_028141786.1	Bradyrhizobium	0.94	0.6518
WP_038948371.1	Bradyrhizobium	0.94	0.6518
WP_166350096.1	Bradyrhizobium barranii	0.94	0.6518
WP_092090215.1	Bradyrhizobium brasilense	0.94	0.6518
WP_139859041.1	Bradyrhizobium ivorense	0.94	0.6518
WP_212476753.1	Bradyrhizobium ottawaense	0.94	0.6518
WP_316396801.1	Bradyrhizobium sp. 33ap4	0.94	0.6518
WP_334535788.1	Bradyrhizobium sp. AZCC 2230	0.94	0.6518
WP_256807865.1	Bradyrhizobium sp. Bra64	0.94	0.6518
WP_194473114.1	Bradyrhizobium sp. CCBAU 51753	0.94	0.6518
WP_354247943.1	Bradyrhizobium sp. LA2.1	0.94	0.6518
WP_354179243.1	Bradyrhizobium sp. LA6.1	0.94	0.6518
WP_167768254.1	Bradyrhizobium sp. MOS001	0.94	0.6518
WP_177196220.1	Bradyrhizobium sp. OK095	0.94	0.6518
WP_338311869.1	Bradyrhizobium sp. TM239	0.94	0.6518
WP_166466809.1	Bradyrhizobium symbiodeficiens	0.94	0.6518
WP_339037746.1	Bradyrhizobium symbiodeficiens	0.94	0.6518
WP_229574818.1	Rhizobium sp. 'Codium 1'	0.94	0.6518
MCP1854738.1	Bradyrhizobium sp. USDA 4541	0.93	0.6517
WP_139864530.1	Bradyrhizobium ivorense	0.96	0.6512
WP_277907909.1	Nitrospirillum amazonense	0.96	0.651
WP_212092096.1	Bradyrhizobium	0.95	0.6509
WP_194406511.1	Bradyrhizobium	0.95	0.6509
WP_094892758.1	Bradyrhizobium amphicarpaeae	0.95	0.6509
WP_015688082.1	Bradyrhizobium cosmicum	0.95	0.6509
WP_200517880.1	Bradyrhizobium diazoefficiens	0.95	0.6509
WP_211409541.1	Bradyrhizobium iriomotense	0.95	0.6509
WP_162131496.1	Bradyrhizobium japonicum	0.95	0.6509
WP_212306249.1	Bradyrhizobium liaoningense	0.95	0.6509
WP_146991674.1	Bradyrhizobium macuxiense	0.95	0.6509
WP_212428084.1	Bradyrhizobium manausense	0.95	0.6509
WP_247450082.1	Bradyrhizobium sp. 180	0.95	0.6509
WP_247466360.1	Bradyrhizobium sp. 62	0.95	0.6509
WP_247399985.1	Bradyrhizobium sp. 76	0.95	0.6509
WP_254116786.1	Bradyrhizobium sp. CCGB20	0.95	0.6509
WP_354127424.1	Bradyrhizobium sp. i1.15.2	0.95	0.6509
WP_045011012.1	Bradyrhizobium sp. LTSP849	0.95	0.6509
WP_007595258.1	Bradyrhizobium sp. WSM1253	0.95	0.6509
WP_094975809.1	Bradyrhizobium symbiodeficiens	0.95	0.6509
WP_092261599.1	unclassified Bradyrhizobium	0.95	0.6509
WP_247291406.1	unclassified Bradyrhizobium	0.95	0.6509
WP_247490299.1	unclassified Bradyrhizobium	0.95	0.6509
WP_354169598.1	unclassified Bradyrhizobium	0.95	0.6509
WP_275171433.1	unclassified Bradyrhizobium	0.95	0.6509
WP_182395639.1	Devosia sp. MC521	0.95	0.65
WP_167443225.1	Rhodopseudomonas	0.95	0.65
RED30528.1	Rhodopseudomonas pentothenatexigens	0.95	0.65
WP_253640870.1	Bradyrhizobium sp. USDA 4541	0.94	0.6499
WP_295845082.1	Tardiphaga sp.	0.94	0.6499
WP_256570310.1	Bradyrhizobium sp. CCGB12	0.94	0.6497
MVT78276.1	Bradyrhizobium cajani	0.97	0.6493
WP_337178919.1	Hydrogenophaga borbori	0.96	0.6493
WP_070398698.1	unclassified Hydrogenophaga	0.96	0.6493
WP_167552248.1	Bradyrhizobium sp.	0.95	0.6491
WP_145618369.1	Nitrospirillum amazonense	0.96	0.6491
WP_247340563.1	unclassified Bradyrhizobium	0.95	0.6491
WP_173129299.1	Aquabacterium terrae	0.94	0.649
WP_168855174.1	Bradyrhizobium	0.95	0.649
WP_334389659.1	Bradyrhizobium sp. AZCC 2262	0.95	0.649
WP_292886303.1	Nisaea sp.	0.95	0.649
WP_375310654.1	Bradyrhizobium sp. A5	0.94	0.6488
WP_342724106.1	Bradyrhizobium sp. B097	0.94	0.6488
WP_252833087.1	Ciceribacter sp. RN22	0.94	0.6488
WP_332702259.1	Devosia sp.	0.96	0.6481
WP_322914811.1	Nitrospirillum sp. BR 11164	0.96	0.6481
WP_083901417.1	Azospirillum sp. B4	0.95	0.6479
WP_225648103.1	Bradyrhizobium australafricanum	0.95	0.6479
WP_066503800.1	Bradyrhizobium macuxiense	0.95	0.6479
WP_076861873.1	Bradyrhizobium mercantei	0.95	0.6479
WP_057018015.1	Bradyrhizobium pachyrhizi	0.95	0.6479
WP_334441804.1	Bradyrhizobium sp. AZCC 1610	0.95	0.6479
WP_254136868.1	Bradyrhizobium sp. CCGB01	0.95	0.6479
MCP3391726.1	Bradyrhizobium sp. CCGB12	0.95	0.6479
WP_050422950.1	Bradyrhizobium tropiciagri	0.95	0.6479
WP_264226746.1	Pelagibacterium flavum	0.95	0.6479
WP_246930931.1	unclassified Bradyrhizobium	0.95	0.6479
WP_253604032.1	unclassified Bradyrhizobium	0.95	0.6479
WP_354131853.1	unclassified Bradyrhizobium	0.95	0.6479
WP_230829973.1	Rhizobium sp. C4	0.97	0.6474
WP_275606614.1	Devosia sp. FJ2-5-3	0.96	0.6472
WP_309179038.1	Bradyrhizobium sp. Ash2021	0.95	0.6471
WP_199530507.1	Devosia sp. MC532	0.95	0.6471
WP_200214411.1	Devosia sp. WQ 349K1	0.95	0.6471
WP_092963621.1	Falsiroseomonas stagni	0.95	0.6471
WP_195799799.1	Bradyrhizobium commune	0.94	0.6469
WP_079540671.1	Bradyrhizobium lablabi	0.94	0.6469
WP_110792477.1	Rhizobium wuzhouense	0.94	0.6469
WP_191085540.1	Roseococcus microcysteis	0.94	0.6469
WP_275654884.1	unclassified Devosia	0.94	0.6469
BAC47655.1	Bradyrhizobium diazoefficiens USDA 110	0.97	0.6464
MYV88022.1	Bradyrhizobium japonicum	0.97	0.6464
TFV42409.1	Bradyrhizobium niftali	0.97	0.6464
RXG99083.1	Bradyrhizobium zhanjiangense	0.97	0.6464
WP_116957956.1	Hydrogenophaga borbori	0.96	0.6464
WP_322470661.1	Hydrogenophaga sp. SNF1	0.96	0.6464
WP_159010552.1	Bradyrhizobium sp. S69	0.96	0.6462
WP_007606894.1	Bradyrhizobium sp. WSM471	0.95	0.6462
WP_145613184.1	Nitrospirillum amazonense	0.96	0.6462
WP_322952243.1	Nitrospirillum sp. BR 11163	0.96	0.6462
WP_230448786.1	Roseomonas sp. OT10	0.96	0.6462
WP_354045681.1	unclassified Bradyrhizobium	0.95	0.6462
WP_148744743.1	Bradyrhizobium hipponense	0.95	0.646
WP_247519927.1	Bradyrhizobium sp. 190	0.95	0.646
WP_247383461.1	unclassified Bradyrhizobium	0.95	0.646
WP_223153675.1	Bradyrhizobium	0.94	0.6458
WP_054147771.1	Rhizobium sp. AAP116	0.94	0.6458
WP_280973508.1	unclassified Bradyrhizobium	0.94	0.6458
WP_306883497.1	Amorphus orientalis	0.96	0.6453
WP_332690773.1	Devosia sp.	0.96	0.6452
WP_172888877.1	Hongsoonwoonella zoysiae	0.96	0.6452
WP_160777410.1	Stappia sediminis	0.96	0.6452
WP_310879721.1	Bradyrhizobium brasilense	0.95	0.645
WP_050402930.1	Bradyrhizobium embrapense	0.95	0.645
WP_283088426.1	Bradyrhizobium pachyrhizi	0.95	0.645
WP_354231628.1	Bradyrhizobium sp. F1.4.3	0.95	0.645
WP_045007875.1	Bradyrhizobium sp. LTSP857	0.95	0.645
WP_231801432.1	Pelagibacterium xiamenense	0.95	0.645
MCP1835869.1	Bradyrhizobium sp. USDA 4545	0.94	0.6448
SNS14294.1	Azospirillum sp. RU38E	0.97	0.6445
WP_089287068.1	unclassified Azospirillum	0.97	0.6445
WP_079565889.1	Bradyrhizobium erythrophlei	0.95	0.6441
WP_334396986.1	Bradyrhizobium sp. AZCC 2289	0.95	0.6441
WP_284340788.1	Devosia nitrariae	0.95	0.6441
WP_169194016.1	Devosia sp. MC1541	0.95	0.6441
WP_247262321.1	Rhizobium lemnae	0.95	0.6441
WP_112690530.1	Ciceribacter ferrooxidans	0.94	0.6439
WP_120276031.1	Rhizobium sp. AG855	0.94	0.6439
APG14377.1	Bradyrhizobium japonicum	0.94	0.6437
NEU97900.1	Bradyrhizobium uaiense	0.94	0.6437
MBW5439115.1	Bradyrhizobium canariense	0.97	0.6435
PSO17633.1	Bradyrhizobium sp. MOS002	0.97	0.6435
WP_251707405.1	Hydrogenophaga intermedia	0.96	0.6435
WP_100231637.1	Bradyrhizobium forestalis	0.96	0.6433
WP_247497141.1	Bradyrhizobium sp. 149	0.95	0.6433
WP_354105197.1	Bradyrhizobium sp. LB14.3	0.95	0.6433
WP_337097740.1	Mesorhizobium sp. Cs1330R2N1	0.96	0.6433
WP_081486476.1	Nitrospirillum viridazoti	0.96	0.6433
WP_088875329.1	Nitrospirillum viridazoti	0.96	0.6433
WP_375785102.1	Bradyrhizobium sp. Pha-3	0.95	0.6431
WP_253624794.1	unclassified Bradyrhizobium	0.95	0.6431
WP_069043203.1	Agrobacterium sp. RAC06	0.94	0.6429
WP_182307916.1	Ciceribacter thiooxidans	0.94	0.6429
WP_246068675.1	Ferrovibrio terrae	0.94	0.6429
QDO99749.1	Ferrovibrio terrae	0.94	0.6429
WP_284177226.1	Rhabdaerophilum sp. SD176	0.94	0.6429
WP_185808524.1	Rhizobium sp. AQ_MP	0.94	0.6429
WP_242530729.1	Roseococcus thiosulfatophilus	0.94	0.6429
WP_354098660.1	Bradyrhizobium sp. S3.2.12	0.96	0.6422
WP_104893013.1	Devosia	0.96	0.6422
WP_157291133.1	Devosia marina	0.96	0.6422
WP_350181457.1	Devosia marina	0.96	0.6422
WP_316356385.1	Devosia sp.	0.96	0.6422
WP_188097572.1	Bradyrhizobium campsiandrae	0.95	0.642
WP_050383319.1	Bradyrhizobium pachyrhizi	0.95	0.642
WP_247508192.1	Bradyrhizobium sp. 1	0.95	0.642
WP_247985410.1	Bradyrhizobium sp. 186	0.95	0.642
WP_317248385.1	Bradyrhizobium sp. BEA-2-5	0.95	0.642
WP_163155713.1	Bradyrhizobium uaiense	0.95	0.642
WP_280980816.1	unclassified Bradyrhizobium	0.95	0.642
WP_062280883.1	unclassified Rhizobium	0.95	0.642
WP_338722073.1	Devosia sp. XK-2	0.94	0.6418
WP_145750592.1	Nitrospirillum amazonense	0.97	0.6416
MQP67374.1	Niveispirillum sp. SYP-B3756	0.97	0.6416
WP_247878746.1	unclassified Niveispirillum	0.97	0.6416
WP_022722642.1	Rhodopseudomonas sp. B29	0.95	0.6412
WP_140830719.1	Rhizobium glycinendophyticum	0.94	0.6409
MDE5463359.1	Bradyrhizobium sp. CSS354	0.97	0.6406
WP_247529890.1	Bradyrhizobium sp. 199	0.95	0.6404
WP_184807615.1	Nitrospirillum iridis	0.95	0.6401
WP_245135721.1	Peteryoungia algae	0.97	0.6398
WP_042445119.1	Azospirillum sp. B510	0.93	0.6396
WP_109087085.1	Azospirillum sp. TSH100	0.93	0.6396
WP_056314092.1	Devosia sp. Root685	0.96	0.6395
WP_291364340.1	Devosia sp.	0.96	0.6393
WP_297685965.1	Ferrovibrio sp.	0.95	0.6393
WP_153762922.1	Agrobacterium sp. MA01	0.95	0.6391
WP_024512917.1	Bradyrhizobium sp. ARR65	0.95	0.6391
WP_074127942.1	Bradyrhizobium sp. NAS96.2	0.95	0.6391
WP_141342601.1	Bradyrhizobium sp. USDA 3458	0.95	0.6391
WP_307368744.1	Peteryoungia aggregata	0.95	0.6391
CAG0945912.1	Gammaproteobacteria bacterium	0.78	0.6383
WP_203077441.1	Roseomonas ponticola	0.95	0.6382
WP_220304865.1	Devosia salina	0.94	0.638
WP_291024995.1	Hydrogenophaga sp.	0.96	0.6379
WP_349961232.1	unclassified Rhizobium	0.98	0.6379
TFW56541.1	Bradyrhizobium sp. MOS001	0.97	0.6377
WP_290815020.1	Ferrovibrio sp.	0.96	0.6377
WP_193182448.1	Nisaea sediminum	0.95	0.6372
WP_029014914.1	Niveispirillum irakense	0.94	0.6369
WP_113458619.1	Rhizobium rosettiformans	0.94	0.6369
WP_062556210.1	Rhizobium	0.96	0.6364
WP_184385870.1	Roseococcus suduntuyensis	0.96	0.6364
WP_203018006.1	Rhizobium rosettiformans	0.95	0.6361
WP_297747079.1	Hydrogenophaga sp.	0.98	0.6356
WP_062596867.1	unclassified Rhizobium	0.96	0.6356
WP_284620247.1	Aquabacterium humicola	0.94	0.6353
WP_247875848.1	Azospirillum sp. TSH100	0.95	0.6353
WP_297585018.1	Devosia sp.	0.95	0.6353
WP_325349083.1	Hydrogenophaga sp.	0.96	0.6351
WP_126151829.1	Devosia equisanguinis	0.94	0.635
WP_183311313.1	Devosia subaequoris	0.94	0.635
WP_143572611.1	unclassified Tardiphaga	0.94	0.635
WP_326867092.1	Devosia sp.	0.96	0.6345
WP_300297532.1	Ferrovibrio sp.	0.96	0.6345
WP_322341252.1	Hydrogenophaga sp.	0.94	0.6345
WP_305343183.1	Hydrogenophaga sp.	0.94	0.6345
WP_268158958.1	Rhizobium sp. SL86	0.98	0.6343
WP_326880973.1	Aliidongia sp.	0.95	0.6342
WP_035097466.1	Devosia sp. LC5	0.95	0.6342
WP_138287670.1	Peteryoungia desertarenae	0.95	0.6342
NTJ68469.1	Rhizobium rhizogenes	0.97	0.634
WP_126830716.1	Rhizobium fabae	0.94	0.6339
MBB3919479.1	Rhizobium fabae	0.94	0.6339
WP_092712906.1	Rhizobium multihospitium	0.94	0.6339
WP_159605179.1	Hydrogenophaga sp. PBL-H3	0.97	0.6338
WP_236894229.1	Devosia sp. SL43	0.96	0.6337
BAI75027.1	Azospirillum sp. B510	0.96	0.6334
WP_341898798.1	Ferrovibrio terrae	0.95	0.6334
WP_136600177.1	Peteryoungia ipomoeae	0.96	0.6334
WP_304377293.1	Rhizobium alvei	0.96	0.6334
WP_006724878.1	Agrobacterium albertimagni	0.95	0.6331
WP_076393377.1	Rhizobium sp. RU33A	0.95	0.6331
WP_174154133.1	Rhizobium skierniewicense	0.96	0.6327
WP_189046928.1	Aliidongia dinghuensis	0.93	0.6325
WP_315837991.1	Bradyrhizobium prioriisuperbiae	0.95	0.6324
WP_300871102.1	Hydrogenophaga sp.	0.96	0.6322
WP_286720463.1	Devosia sp. 63-57	0.94	0.632
WP_294940372.1	Tardiphaga sp.	0.94	0.632
WP_072346786.1	Devosia enhydra	0.95	0.6313
WP_137154997.1	Rhizobium sp. FKL33	0.97	0.6311
WP_281038446.1	unclassified Rhizobium	0.97	0.6311
WP_075857011.1	Rhizobium hainanense	0.94	0.631
WP_136537841.1	Rhizobium rosettiformans	0.94	0.631
WP_102018733.1	Rhizobium sp. TH135	0.94	0.631
WP_108548177.1	Azospirillum humicireducens	0.96	0.6308
WP_249327891.1	Devosia litorisediminis	0.96	0.6308
UJW87792.1	Devosia sp. SL43	0.95	0.6302
WP_094456353.1	Niveispirillum lacus	0.95	0.6302
WP_292908024.1	Niveispirillum sp.	0.95	0.6302
NBB46800.1	Rhizobium sp. CRIBSB	0.95	0.6302
WP_233280881.1	Devosia oryziradicis	0.96	0.6297
WP_166224594.1	Hydrogenophaga crocea	0.96	0.6296
QQR37754.1	Devosia oryziradicis	0.94	0.6291
WP_282639072.1	Xanthobacter autotrophicus	0.96	0.629
WP_332741333.1	Hydrogenophaga sp.	0.98	0.6288
WP_165225199.1	Allorhizobium pseudoryzae	0.98	0.6286
WP_027688511.1	Rhizobium	0.95	0.6283
WP_072640939.1	Rhizobium leguminosarum	0.95	0.6283
WP_130762663.1	Rhizobium ruizarguesonis	0.95	0.6283
WP_090705236.1	unclassified Beijerinckia	0.95	0.6283
KPF87414.1	alpha proteobacterium AAP38	0.97	0.6282
WP_102113995.1	Niveispirillum cyanobacteriorum	0.97	0.6282
WP_136557266.1	Rhizobium rhizophilum	0.97	0.6282
WP_184358831.1	Rhizobium sp. BK602	0.97	0.6282
WP_037067222.1	Allorhizobium undicola	0.94	0.628
WP_269370792.1	Devosia neptuniae	0.96	0.6279
WP_282222595.1	Devosia sp. J2-20	0.96	0.6279
WP_297654452.1	Hydrogenophaga sp.	0.96	0.6278
MBS3849729.1	Devosia litorisediminis	0.95	0.6272
WP_009515542.1	Hydrogenophaga	0.96	0.6268
WP_287467919.1	Hydrogenophaga sp.	0.96	0.6268
WP_248304553.1	Breoghania sp. L-A4	0.97	0.6254
WP_304921789.1	Hydrogenophaga sp.	0.97	0.6254
WP_322315789.1	Hydrogenophaga sp.	0.97	0.6254
WP_305316065.1	Hydrogenophaga sp.	0.97	0.6254
WP_128409237.1	Rhizobium	0.95	0.6254
WP_064245950.1	Rhizobium leguminosarum	0.95	0.6254
WP_027691120.1	Rhizobium leguminosarum	0.95	0.6254
WP_065284254.1	Rhizobium leguminosarum	0.95	0.6254
WP_307158007.1	Rhizobium paknamense	0.95	0.6254
WP_153363420.1	Rhizobium sp. ICMP 5592	0.97	0.6254
WP_280775801.1	Rhizobium sp. SG_E_25_P2	0.97	0.6254
WP_147886578.1	Rhizobium sp. WL3	0.97	0.6254
WP_291145847.1	Hydrogenophaga sp.	0.97	0.625
RTR23111.1	Azospirillum griseum	0.93	0.6246
WP_291080528.1	Hydrogenophaga sp.	0.97	0.6246
WP_086123316.1	Hydrogenophaga sp. IBVHS1	0.98	0.6236
WP_311849043.1	Methylocella sp. CPCC 101449	0.95	0.6235
WP_075617158.1	Allorhizobium taibaishanense	0.96	0.6228
AXS42226.1	Breoghania sp. L-A4	0.97	0.6225
WP_372526358.1	Albitalea sp.	0.94	0.6224
WP_208246423.1	unclassified Rhizobium	0.95	0.6224
WP_303619252.1	Mariluticola halotolerans	0.96	0.6221
WP_138574860.1	Paroceanicella profunda	0.94	0.6202
WP_214693292.1	Variovorax paradoxus	0.96	0.62
WP_291210401.1	Hydrogenophaga sp.	0.97	0.6197
WP_304752646.1	Hydrogenophaga sp.	0.97	0.6197
WP_305354367.1	Hydrogenophaga sp.	0.97	0.6197
WP_056689034.1	unclassified Aureimonas	0.96	0.6192
WP_086925525.1	Variovorax sp. JS1663	0.94	0.6192
RJF83565.1	Azospirillum cavernae	0.94	0.619
WP_298373993.1	Azospirillum sp.	0.96	0.6188
WP_325610817.1	Pseudorhodoplanes sp.	0.95	0.6188
WP_017162413.1	Xanthomonas phaseoli	0.72	0.6183
WP_305539865.1	Rhodoferax sp.	0.98	0.6173
WP_310462822.1	Sphaerotilus sp.	0.97	0.6169
WP_125845137.1	Rhizobium pisi	0.97	0.6167
WP_322587222.1	Sphaerotilus sp.	0.98	0.6167
WP_373282449.1	Rubrivivax pictus	0.94	0.6163
WP_162581903.1	Variovorax sp. PBS-H4	0.94	0.6163
WP_246015211.1	Azospirillum griseum	0.96	0.6158
WP_232755464.1	Roseivivax sp. GX 12232	0.95	0.6154
WP_076999063.1	Variovorax sp. KK3	0.96	0.6154
WP_126836440.1	Variovorax sp. MHTC-1	0.96	0.6143
WP_238474698.1	Azospirillum cavernae	0.96	0.614
WP_126919665.1	Rhizobium vallis	0.97	0.6138
MBT2322609.1	Variovorax paradoxus	0.97	0.613
WP_307689699.1	Variovorax ginsengisoli	0.99	0.6122
MDF2119012.1	Roseiarcaceae bacterium H3SJ34-1	0.94	0.6119
WP_162575979.1	Variovorax sp. PBL-H6	0.96	0.6119
MEE7560416.1	Xanthomonas sp. Kuri4-2	0.94	0.6118
WP_007871901.1	Polaromonas sp. CF318	0.94	0.6116
WP_048438766.1	Caenimonas sp. SL110	0.95	0.6108
WP_333823161.1	Pinisolibacter sp.	0.96	0.6105
WP_013653599.1	Polymorphum gilvum	0.96	0.6105
WP_318405119.1	Polaromonas sp. SM01	0.97	0.6102
WP_092129727.1	Polaromonas sp. YR568	0.95	0.6092
WP_296731971.1	Variovorax sp.	0.96	0.6091
WP_093103232.1	Variovorax sp. CF079	0.96	0.6091
WP_093343087.1	Variovorax sp. PDC80	0.96	0.6091
WP_147179529.1	Alphaproteobacteria	0.97	0.6087
WP_342360809.1	Terrirubrum flagellatum	0.94	0.6082
WP_074580225.1	Polaromonas sp. JS666	0.94	0.6076
WP_190291429.1	Roseibium aggregatum	0.96	0.6076
WP_201806884.1	Piscinibacter sp. HJYY11	0.97	0.6074
WP_095950655.1	Variovorax boronicumulans	0.97	0.6072
MEE7547777.1	Xanthomonas sp. Kuri4-1	0.83	0.6067
WP_369942429.1	Xanthomonas sp. DAR 35659	0.95	0.6064
KPU96569.1	Variovorax paradoxus	0.96	0.6062
QRF59667.1	Variovorax paradoxus	0.96	0.6062
WP_296778205.1	Variovorax sp.	0.96	0.6062
WP_261213696.1	Variovorax sp. CY25R-8	0.96	0.6062
WP_257827799.1	Rhizobacter sp. J219	0.97	0.6057
WP_293996871.1	Sphaerotilus sp.	0.97	0.6056
WP_068642466.1	Variovorax soli	0.97	0.6056
WP_118132699.1	Oceanicella sp. SM1341	0.94	0.6053
WP_345541036.1	Variovorax defluvii	0.97	0.605
WP_056582989.1	Variovorax sp. Root473	0.98	0.605
WP_119555737.1	Acidovorax cavernicola	0.97	0.6045
WP_213956231.1	unclassified Variovorax	0.97	0.6045
WP_093051309.1	unclassified Variovorax	0.97	0.6045
WP_062470627.1	Variovorax	0.97	0.6045
WP_159277589.1	Variovorax boronicumulans	0.97	0.6045
WP_095744596.1	Variovorax boronicumulans	0.97	0.6045
WP_307694248.1	Variovorax boronicumulans	0.97	0.6045
WP_157613096.1	Variovorax paradoxus	0.97	0.6045
WP_354337769.1	Variovorax paradoxus	0.97	0.6045
WP_337319520.1	Variovorax sp. CCNWLW186	0.97	0.6045
WP_068632302.1	Variovorax sp. PAMC 28711	0.97	0.6045
WP_171218935.1	Enterovirga aerilata	0.94	0.6035
WP_128421499.1	Xanthomonas theicola	0.95	0.6035
WP_316701763.1	Piscinibacter gummiphilus	0.98	0.6034
WP_305560915.1	Polaromonas sp.	0.97	0.6034
WP_068682946.1	unclassified Variovorax	0.96	0.6034
WP_324816559.1	Variovorax sp.	0.96	0.6034
WP_296792839.1	Variovorax sp.	0.96	0.6034
WP_209596350.1	Jiella mangrovi	0.94	0.603
WP_183897544.1	Rhizobium skierniewicense	0.95	0.6029
XAH25255.1	Xylophilus sp. GW821-FHT01B05	0.95	0.6029
WP_179635372.1	Sphaerotilus montanus	0.97	0.6028
WP_063778457.1	Cupriavidus basilensis	0.94	0.6024
AJG22299.1	Cupriavidus basilensis	0.94	0.6024
WP_106285364.1	Paraburkholderia sp. BL25I1N1	0.97	0.6023
WP_293439531.1	Piscinibacter sp.	0.95	0.6023
WP_159272602.1	Variovorax boronicumulans	0.98	0.6022
WP_339090040.1	Variovorax paradoxus	0.97	0.6022
WP_124464798.1	Variovorax sp. KBW07	0.98	0.6022
WP_104543187.1	Xanthomonas	0.94	0.6018
WP_064507763.1	Xanthomonas floridensis	0.94	0.6018
WP_184641384.1	Variovorax	0.97	0.6017
WP_307638537.1	Variovorax boronicumulans	0.97	0.6017
WP_140842870.1	Variovorax guangxiensis	0.96	0.6017
WP_354372835.1	Variovorax paradoxus	0.97	0.6017
WP_307574700.1	Variovorax paradoxus	0.97	0.6017
WP_258353900.1	Variovorax paradoxus	0.97	0.6017
WP_126747394.1	Variovorax sp. DXTD-1	0.97	0.6017
WP_286545909.1	Variovorax sp. J22G47	0.97	0.6017
WP_286653423.1	Variovorax sp. J22R187	0.97	0.6017
WP_286367220.1	Variovorax sp. J31P216	0.97	0.6017
WP_139705396.1	Variovorax sp. KBS0712	0.97	0.6017
WP_258505208.1	Variovorax sp. S12S4	0.96	0.6017
WP_369644036.1	Variovorax sp. V118	0.97	0.6017
WP_106556031.1	Variovorax sp. WS11	0.96	0.6017
WP_093177022.1	Variovorax sp. YR266	0.97	0.6017
WP_097198711.1	Variovorax sp. YR752	0.97	0.6017
WP_056466007.1	Rhizobacter sp. Root404	0.96	0.6011
WP_213442989.1	Variovorax sp. PCZ-1	0.96	0.6011
WP_053184452.1	Pseudomonas thivervalensis	0.96	0.6006
WP_369978707.1	Xanthomonas sp. DAR 80977	0.95	0.6006
WP_332775738.1	Polaromonas sp.	0.99	0.6005
WP_054540057.1	Actibacterium	0.95	0.6
WP_285445938.1	Xanthomonas sp. fls2-241-TYG-148	0.94	0.6
WP_029708328.1	Rhodoferax saidenbachensis	0.99	0.5995
WP_043280040.1	Burkholderia multivorans	0.97	0.5994
EED96952.1	Burkholderia multivorans CGD1	0.97	0.5994
WP_307605002.1	Variovorax boronicumulans	0.98	0.5994
WP_176658540.1	Variovorax boronicumulans	0.98	0.5994
WP_307615012.1	Variovorax boronicumulans	0.97	0.5994
WP_042578553.1	Variovorax paradoxus	0.98	0.5994
WP_307701903.1	Variovorax paradoxus	0.98	0.5994
WP_309904723.1	Variovorax soli	0.98	0.5994
WP_192195989.1	Variovorax sp. 38R	0.98	0.5994
WP_099796154.1	Variovorax sp. 54	0.98	0.5994
WP_301508092.1	Variovorax sp. CAN15	0.98	0.5994
WP_337295271.1	Variovorax sp. CCNWLW225	0.98	0.5994
WP_337315197.1	Variovorax sp. CCNWLW235	0.98	0.5994
WP_055804984.1	Variovorax sp. Root318D1	0.98	0.5994
WP_206259437.1	Xanthomonas bonasiae	0.96	0.5994
WP_206230594.1	Xanthomonas bonasiae	0.96	0.5994
WP_369915476.1	Xanthomonas sp. NCPPB 3005	0.96	0.5994
WP_191825838.1	Xanthomonas surreyensis	0.96	0.5994
WP_286622193.1	unclassified Variovorax	0.97	0.5989
WP_106933843.1	unclassified Variovorax	0.97	0.5989
WP_019655841.1	Variovorax	0.97	0.5989
WP_126024902.1	Variovorax guangxiensis	0.97	0.5989
WP_153285131.1	Variovorax paradoxus	0.97	0.5989
WP_081268624.1	Variovorax paradoxus	0.97	0.5989
WP_281149973.1	Variovorax paradoxus	0.97	0.5989
WP_069519463.1	Pseudomonas	0.95	0.5988
WP_169708008.1	Xanthomonas campestris	0.94	0.5988
WP_029218510.1	Xanthomonas cassavae	0.94	0.5988
WP_068375454.1	Kerstersia gyiorum	0.97	0.5983
WP_045770736.1	Xanthomonas albilineans	0.94	0.5982
WP_045757759.1	Xanthomonas albilineans	0.94	0.5982
WP_012917504.1	Xanthomonas albilineans	0.94	0.5982
WP_322341631.1	Hydrogenophaga sp.	0.98	0.5978
WP_188709223.1	Polaromonas eurypsychrophila	0.98	0.5972
QRD56571.1	Xanthomonas citri pv. citri	0.98	0.5972
WP_198968649.1	Xylophilus sp. ASV27	0.98	0.5972
WP_174155693.1	Rhizobium skierniewicense	0.95	0.5971
WP_104586263.1	Xanthomonas	0.94	0.5971
WP_103700876.1	Xanthomonas	0.94	0.5971
WP_014509300.1	Xanthomonas	0.94	0.5971
WP_011035617.1	Xanthomonas	0.94	0.5971
WP_237349679.1	Xanthomonas campestris	0.94	0.5971
WP_274341478.1	Xanthomonas campestris	0.94	0.5971
WP_228437871.1	Xanthomonas campestris	0.94	0.5971
WP_225042984.1	Xanthomonas campestris	0.94	0.5971
WP_237350640.1	Xanthomonas campestris	0.94	0.5971
WP_323555099.1	Xanthomonas campestris	0.94	0.5971
WP_274360981.1	Xanthomonas campestris	0.94	0.5971
WP_274318012.1	Xanthomonas campestris	0.94	0.5971
WP_115572047.1	Xanthomonas campestris	0.94	0.5971
WP_323561254.1	Xanthomonas campestris	0.94	0.5971
WP_012437129.1	Xanthomonas campestris	0.94	0.5971
WP_115005288.1	Xanthomonas campestris	0.94	0.5971
WP_323563718.1	Xanthomonas campestris	0.94	0.5971
WP_116902474.1	Xanthomonas campestris	0.94	0.5971
WP_273677408.1	Xanthomonas campestris	0.94	0.5971
WP_228420277.1	Xanthomonas campestris	0.94	0.5971
WP_076038160.1	Xanthomonas campestris	0.94	0.5971
WP_228424921.1	Xanthomonas campestris	0.94	0.5971
MEB1553445.1	Xanthomonas campestris pv. campestris	0.94	0.5971
WP_230434625.1	Xanthomonas melonis	0.94	0.5971
WP_045737731.1	Xanthomonas sp. MUS 060	0.94	0.5971
WP_116907988.1	unclassified Variovorax	0.98	0.5967
WP_306877634.1	Variovorax boronicumulans	0.98	0.5967
WP_307605925.1	Variovorax boronicumulans	0.98	0.5967
WP_187108839.1	Variovorax sp. PAMC26660	0.98	0.5967
WP_101492133.1	Variovorax sp. RO1	0.98	0.5967
WP_341892322.1	Variovorax sp. YR752	0.98	0.5967
WP_237675260.1	Variovorax	0.97	0.5966
WP_307654499.1	Variovorax paradoxus	0.97	0.5966
WP_093124854.1	Variovorax sp. OK605	0.97	0.5966
WP_093012035.1	Variovorax sp. OV700	0.97	0.5966
WP_195875675.1	Herminiimonas contaminans	0.95	0.5965
WP_179570947.1	Xanthomonas sp. JAI131	0.96	0.5965
WP_070059660.1	Variovorax boronicumulans	0.98	0.5961
WP_354355201.1	Variovorax boronicumulans	0.97	0.5961
WP_126472753.1	Variovorax gossypii	0.97	0.5961
WP_319360360.1	Variovorax sp. EBFNA2	0.97	0.5961
WP_176667113.1	Variovorax sp. SG517	0.98	0.5961
WP_369652552.1	Variovorax sp. V213	0.98	0.5961
WP_099507795.1	Microvirga ossetica	0.94	0.5953
WP_193369677.1	Pelagibius marinus	0.95	0.5953
WP_045761114.1	Xanthomonas albilineans	0.94	0.5953
WP_011484291.1	Polaromonas sp. JS666	0.99	0.5951
WP_123295310.1	Comamonas sp. BIGb0124	0.97	0.595
ROR26487.1	Comamonas sp. BIGb0124	0.97	0.595
WP_286614370.1	Variovorax sp. J22R115	0.99	0.595
WP_286663837.1	Variovorax sp. J2P1-59	0.99	0.595
WP_162587887.1	Variovorax sp. RA8	0.99	0.595
WP_099800960.1	Xanthomonas	0.95	0.5948
WP_022558016.1	Xanthomonas	0.95	0.5948
WP_065469906.1	Xanthomonas bromi	0.95	0.5948
WP_007968449.1	Xanthomonas citri	0.95	0.5948
WP_194272302.1	Xanthomonas citri	0.95	0.5948
WP_007974252.1	Xanthomonas citri	0.95	0.5948
WP_223573448.1	Xanthomonas citri	0.95	0.5948
WP_348050798.1	Polaromonas sp.	0.97	0.5944
WP_125951656.1	unclassified Variovorax	0.98	0.5944
WP_286532567.1	Variovorax sp. J31P179	0.98	0.5944
WP_040277463.1	Xanthomonas citri	0.98	0.5944
WP_217926921.1	Pinisolibacter aquiterrae	0.98	0.5943
WP_145338303.1	unclassified Pseudomonas	0.95	0.5941
WP_259176098.1	Xanthomonas campestris	0.94	0.5941
WP_274498705.1	Xanthomonas campestris	0.94	0.5941
WP_116891357.1	Xanthomonas campestris	0.94	0.5941
WP_070689461.1	Xanthomonas campestris	0.94	0.5941
WP_115541210.1	Xanthomonas campestris	0.94	0.5941
WP_045728721.1	Xanthomonas sp. GPE 39	0.94	0.5941
WP_307684939.1	Variovorax boronicumulans	0.98	0.5939
WP_013540366.1	Variovorax paradoxus	0.98	0.5939
WP_093434311.1	Variovorax sp. 770b2	0.98	0.5939
SEF28327.1	Variovorax sp. NFACC28	0.98	0.5939
WP_371083258.1	Variovorax sp. RCC_210	0.98	0.5939
WP_307509005.1	Variovorax sp. W1I1	0.98	0.5939
WP_093203467.1	Variovorax sp. YR750	0.98	0.5939
WP_042337157.1	Paraburkholderia ferrariae	0.97	0.5938
WP_093211826.1	unclassified Variovorax	0.98	0.5938
WP_204240833.1	Microvirga arvi	0.94	0.5936
WP_153491221.1	Segnochrobactrum spirostomi	0.94	0.5936
WP_347179846.1	Wenyingzhuangia sp.	0.95	0.5936
WP_280809760.1	Variovorax boronicumulans	0.97	0.5933
WP_340366291.1	Variovorax humicola	0.97	0.5933
WP_305348348.1	Polaromonas sp.	0.99	0.5923
WP_293603935.1	Polaromonas sp. UBA4122	0.99	0.5923
WP_286597640.1	Variovorax sp. J22P240	0.99	0.5923
WP_286568654.1	Variovorax sp. J22R24	0.99	0.5923
WP_213566261.1	Microvirga sp. 3-52	0.94	0.5918
WP_329785656.1	Microvirga sp. CF3016	0.94	0.5918
WP_099803475.1	Xanthomonas citri	0.95	0.5918
WP_022971374.1	Xanthomonas maliensis	0.95	0.5918
WP_064632891.1	Xanthomonas nasturtii	0.95	0.5918
WP_116905841.1	Xanthomonas nasturtii	0.95	0.5918
WP_252164424.1	Xanthomonas prunicola	0.95	0.5918
WP_068833981.1	Polaromonas jejuensis	0.98	0.5917
WP_077591906.1	Polaromonas sp. A23	0.98	0.5917
WP_301815065.1	Variovorax ginsengisoli	0.98	0.5917
WP_286524573.1	Variovorax sp. J31P207	0.98	0.5917
WP_217011288.1	Burkholderia multivorans	0.98	0.5915
WP_369430599.1	Sphaerotilus sp.	0.97	0.5915
WP_109121091.1	Azospirillum sp. TSO22-1	0.95	0.5913
WP_306368734.1	Nocardiopsis sp. CC223A	0.95	0.5913
WP_337355210.1	Prosthecomicrobium sp. N25	0.95	0.5913
WP_287013055.1	Actibacterium sp.	0.95	0.5912
WP_130514757.1	Pseudoxanthomonas	0.94	0.5912
WP_340648057.1	Pseudoxanthomonas winnipegensis	0.94	0.5912
WP_131658750.1	Pseudoxanthomonas winnipegensis	0.94	0.5912
WP_309953114.1	Variovorax	0.98	0.5912
WP_307643096.1	Variovorax boronicumulans	0.98	0.5912
WP_093236934.1	Variovorax sp. EL159	0.98	0.5912
WP_206178194.1	Variovorax sp. RKNM96	0.98	0.5912
WP_111418536.1	Rhodoplanes roseus	0.96	0.5908
WP_346510968.1	Brevundimonas naejangsanensis	0.94	0.5906
WP_309971864.1	Variovorax guangxiensis	0.98	0.5905
WP_209030467.1	Xanthomonas	0.97	0.5903
WP_184449891.1	Xanthomonas	0.97	0.5903
WP_333921013.1	Xanthomonas hortorum	0.97	0.5903
WP_184647446.1	Xanthomonas sp. 3307	0.97	0.5903
WP_114768528.1	Microvirga subterranea	0.95	0.5901
WP_349600829.1	Thalassospira sp. NFXS8	0.95	0.59
WP_340333986.1	Variovorax robiniae	0.98	0.5895
WP_280817317.1	Variovorax sp. TBS-050B	0.99	0.5895
WP_370437896.1	Microvirga sp. TS319	0.94	0.5889
WP_245158196.1	unclassified Brevundimonas	0.95	0.5889
WP_286507370.1	Variovorax sp. J22P271	0.98	0.5889
WP_218490877.1	Xanthomonas	0.95	0.5889
WP_008577962.1	Xanthomonas	0.95	0.5889
WP_372162366.1	Xanthomonas axonopodis	0.95	0.5889
WP_372177845.1	Xanthomonas axonopodis	0.95	0.5889
WP_218553250.1	Xanthomonas euvesicatoria	0.95	0.5889
WP_277575274.1	Xanthomonas euvesicatoria	0.95	0.5889
WP_136733346.1	Xanthomonas euvesicatoria	0.95	0.5889
WP_218507235.1	Xanthomonas euvesicatoria	0.95	0.5889
WP_184422614.1	Xanthomonas euvesicatoria	0.95	0.5889
WP_372173252.1	Xanthomonas euvesicatoria	0.95	0.5889
WP_303465910.1	Xanthomonas euvesicatoria	0.95	0.5889
WP_218531628.1	Xanthomonas euvesicatoria	0.95	0.5889
WP_277573018.1	Xanthomonas euvesicatoria	0.95	0.5889
WP_303401559.1	Xanthomonas euvesicatoria	0.95	0.5889
WP_372165022.1	Xanthomonas euvesicatoria	0.95	0.5889
WP_142994287.1	Xanthomonas perforans	0.95	0.5889
MFA4595658.1	Xanthomonas perforans	0.95	0.5889
MFA4677531.1	Xanthomonas perforans	0.95	0.5889
WP_142798882.1	Xanthomonas perforans	0.95	0.5889
WP_017163940.1	Xanthomonas phaseoli	0.83	0.5886
WP_198787627.1	Variovorax sp. IB41	0.98	0.5884
WP_257858853.1	Variovorax sp. ZS18.2.2	0.98	0.5884
WP_130530198.1	Pseudoxanthomonas winnipegensis	0.94	0.5882
WP_370708899.1	Paraburkholderia sp. IW21	0.97	0.5881
WP_345920099.1	Uliginosibacterium sediminicola	0.98	0.5881
WNH12596.1	Flavobacteriaceae bacterium HL-DH10	0.95	0.5877
MEV2275312.1	Nocardiopsis sp. NPDC049922	0.94	0.5877
WP_286552202.1	unclassified Variovorax	0.98	0.5877
WP_219209819.1	Variovorax boronicumulans	0.98	0.5877
WP_354398428.1	Variovorax sp. OAS795	0.98	0.5877
WP_183023987.1	Variovorax sp. UMC13	0.98	0.5877
WP_104602986.1	Xanthomonas cucurbitae	0.95	0.5877
WP_200456591.1	Bradyrhizobium diazoefficiens	0.98	0.5876
WP_217653984.1	Variovorax sp. OV329	0.97	0.5876
SFM53207.1	Variovorax sp. OV329	0.97	0.5876
WP_128266793.1	Bradyrhizobium yuanmingense	0.96	0.5874
WP_023902284.1	Xanthomonas	0.97	0.5874
WP_017911716.1	Xanthomonas	0.97	0.5874
WP_017916012.1	Xanthomonas	0.97	0.5874
WP_017908143.1	Xanthomonas	0.97	0.5874
WP_267105361.1	Xanthomonas	0.97	0.5874
WP_115675721.1	Xanthomonas euroxanthea	0.97	0.5874
WP_205393414.1	Xanthomonas hydrangeae	0.97	0.5874
WP_043094157.1	Xanthomonas sacchari	0.97	0.5874
WP_267101528.1	Xanthomonas sacchari	0.97	0.5874
WP_254459936.1	Xanthomonas sacchari	0.97	0.5874
WP_307547845.1	Xanthomonas sacchari	0.97	0.5874
WP_150410358.1	Xanthomonas sontii	0.97	0.5874
WP_152182357.1	Xanthomonas sp. LMG 12459	0.97	0.5874
WP_160964548.1	Xanthomonas sp. LMG 9002	0.97	0.5874
WP_048490658.1	Xanthomonas sp. NCPPB 1128	0.97	0.5874
QBX38845.1	Brevundimonas sp. MF30-B	0.94	0.587
WP_340344951.1	Variovorax rhizosphaerae	0.98	0.5868
WP_286610283.1	Variovorax sp. J22P168	0.99	0.5868
WP_063696129.1	Bradyrhizobium centrolobii	0.96	0.5867
WP_057743342.1	Bradyrhizobium manausense	0.96	0.5867
WP_062232823.1	Aureimonas sp. N4	0.94	0.5865
WP_058636668.1	Aureimonas ureilytica	0.94	0.5865
WP_113887397.1	Roseiarcus fermentans	0.96	0.5862
WP_104538769.1	Xanthomonas arboricola	0.96	0.5862
WP_262296979.1	Microvirga sesbaniae	0.94	0.586
WP_071795986.1	Natronohydrobacter thiooxidans	0.96	0.586
WP_259155921.1	unclassified Xanthomonas	0.95	0.586
WP_029818386.1	Xanthomonas	0.95	0.586
WP_057663630.1	Xanthomonas	0.95	0.586
WP_039408740.1	Xanthomonas	0.95	0.586
WP_078583530.1	Xanthomonas axonopodis	0.95	0.586
WP_054319609.1	Xanthomonas axonopodis	0.95	0.586
WP_218543050.1	Xanthomonas euvesicatoria	0.95	0.586
WP_218195877.1	Xanthomonas euvesicatoria	0.95	0.586
WP_011346068.1	Xanthomonas euvesicatoria	0.95	0.586
WP_031420780.1	Xanthomonas euvesicatoria	0.95	0.586
WP_218559222.1	Xanthomonas euvesicatoria	0.95	0.586
WP_024744891.1	Xanthomonas oryzae	0.95	0.586
WP_101837659.1	Xanthomonas oryzae	0.95	0.586
MFA4302458.1	Xanthomonas perforans	0.95	0.586
MFA4544325.1	Xanthomonas perforans	0.95	0.586
MFA4316248.1	Xanthomonas perforans	0.95	0.586
WP_017156466.1	Xanthomonas phaseoli	0.95	0.586
WP_101363035.1	Xanthomonas prunicola	0.95	0.586
WP_372362019.1	Xanthomonas sp. NCPPB 1325	0.95	0.586
WP_349776693.1	Xanthomonas sp. WHRI 6106	0.95	0.586
MER0784377.1	Pseudomonas aeruginosa	0.98	0.5859
WP_317252751.1	Bradyrhizobium sp. BWA-3-5	0.97	0.5857
MBA9948216.1	Burkholderia cepacia	0.96	0.5857
MEW6346628.1	Pseudomonadota bacterium	0.96	0.5857
WP_042975230.1	Burkholderia	0.97	0.5852
WP_226280424.1	Burkholderia anthina	0.97	0.5852
WP_329795374.1	Microvirga sp. CF3062	0.97	0.5852
WP_042275460.1	Paraburkholderia	0.97	0.5852
WP_100233393.1	Bradyrhizobium forestalis	0.96	0.585
WP_276103998.1	Cupriavidus sp. WKF15	0.96	0.585
WP_153374950.1	Pseudomonas helleri	0.96	0.5848
WP_373332078.1	Thiopseudomonas alkaliphila	0.96	0.5848
WP_159406526.1	Xanthomonas	0.95	0.5848
WP_324401219.1	Bradyrhizobium sp.	0.98	0.5847
WP_027584211.1	Bradyrhizobium sp. Ai1a-2	0.96	0.5845
WP_157286171.1	Bradyrhizobium yuanmingense	0.96	0.5845
WP_160946823.1	unclassified Xanthomonas	0.97	0.5845
WP_104583851.1	Xanthomonas	0.97	0.5845
WP_016904721.1	Xanthomonas	0.97	0.5845
WP_119129374.1	Xanthomonas	0.97	0.5845
WP_242081485.1	Xanthomonas	0.97	0.5845
WP_152235702.1	Xanthomonas	0.97	0.5845
WP_104607498.1	Xanthomonas	0.97	0.5845
WP_104569224.1	Xanthomonas arboricola	0.97	0.5845
WP_104543917.1	Xanthomonas arboricola	0.97	0.5845
WP_039517338.1	Xanthomonas arboricola	0.97	0.5845
WP_102580280.1	Xanthomonas arboricola	0.97	0.5845
WP_104563466.1	Xanthomonas arboricola	0.97	0.5845
WP_039816638.1	Xanthomonas arboricola	0.97	0.5845
WP_184578076.1	Xanthomonas arboricola	0.97	0.5845
XHH29945.1	Xanthomonas euroxanthea	0.97	0.5845
WP_209231242.1	Xanthomonas hawaiiensis	0.97	0.5845
WP_349812449.1	Xanthomonas hortorum	0.97	0.5845
WP_168959130.1	Xanthomonas hortorum	0.97	0.5845
WP_006449036.1	Xanthomonas hortorum	0.97	0.5845
WP_262070886.1	Xanthomonas hortorum	0.97	0.5845
WP_010343720.1	Xanthomonas sacchari	0.97	0.5845
WP_371184162.1	Xanthomonas sacchari	0.97	0.5845
WP_267121757.1	Xanthomonas sacchari	0.97	0.5845
WP_209245259.1	Xanthomonas sp. D-109	0.97	0.5845
WP_160961242.1	Xanthomonas sp. LMG 8992	0.97	0.5845
WP_348771351.1	Azospirillum sp. SYSU D00513	0.97	0.584
WP_286560319.1	Variovorax sp. J22R133	0.99	0.584
WP_258768661.1	Bradyrhizobium arachidis	0.96	0.5838
WP_063678739.1	Bradyrhizobium neotropicale	0.96	0.5838
WP_283038085.1	Bradyrhizobium sp. CB82	0.96	0.5838
WP_063695008.1	Bradyrhizobium stylosanthis	0.96	0.5838
WP_211322919.1	Arenibacter echinorum	0.94	0.5836
WP_062218803.1	Aureimonas sp. D3	0.94	0.5836
WP_058599701.1	Aureimonas ureilytica	0.94	0.5836
WP_111358357.1	Rhodoplanes elegans	0.94	0.5836
WP_149820727.1	Salinarimonas soli	0.98	0.5836
WP_047126258.1	Xanthomonas arboricola	0.96	0.5833
MDC1434339.1	Flavobacteriaceae bacterium	0.95	0.5831
WP_203441461.1	Microvirga sp. VF16	0.94	0.5831
WP_262273266.1	Microvirga yunnanensis	0.94	0.5831
WP_323538506.1	unclassified Xanthomonas	0.95	0.5831
WP_209261081.1	unclassified Xanthomonas	0.95	0.5831
WP_055853391.1	Xanthomonas	0.95	0.5831
WP_039567649.1	Xanthomonas	0.95	0.5831
WP_323521093.1	Xanthomonas	0.95	0.5831
WP_209225180.1	Xanthomonas	0.95	0.5831
WP_014089106.1	Xanthomonas	0.95	0.5831
WP_057682084.1	Xanthomonas	0.95	0.5831
WP_115512808.1	Xanthomonas arboricola	0.95	0.5831
WP_115552717.1	Xanthomonas arboricola	0.95	0.5831
WP_115560374.1	Xanthomonas arboricola	0.95	0.5831
WP_372375221.1	Xanthomonas axonopodis	0.95	0.5831
WP_042821068.1	Xanthomonas axonopodis	0.95	0.5831
WP_279584246.1	Xanthomonas campestris	0.95	0.5831
WP_166743606.1	Xanthomonas cannabis	0.95	0.5831
WP_284175988.1	Xanthomonas citri	0.95	0.5831
WP_115584295.1	Xanthomonas dyei	0.95	0.5831
WP_280294003.1	Xanthomonas euvesicatoria	0.95	0.5831
WP_323517974.1	Xanthomonas nasturtii	0.95	0.5831
WP_019302967.1	Xanthomonas oryzae	0.95	0.5831
WP_131083256.1	Xanthomonas oryzae	0.95	0.5831
WP_131074381.1	Xanthomonas oryzae	0.95	0.5831
WP_024711697.1	Xanthomonas oryzae	0.95	0.5831
WP_014505243.1	Xanthomonas oryzae	0.95	0.5831
WP_285956974.1	Xanthomonas oryzae	0.95	0.5831
WP_017164359.1	Xanthomonas phaseoli	0.95	0.5831
WP_017158878.1	Xanthomonas phaseoli	0.95	0.5831
WP_209231698.1	Xanthomonas phaseoli	0.95	0.5831
WP_039577802.1	Xanthomonas phaseoli	0.95	0.5831
WP_046964785.1	Xanthomonas pisi	0.95	0.5831
WP_184409558.1	Xanthomonas sp. 3075	0.95	0.5831
WP_039425157.1	Xanthomonas vesicatoria	0.85	0.5831
WP_024519967.1	Bradyrhizobium sp. Tv2a-2	0.95	0.5826
WP_092204612.1	unclassified Pseudomonas	0.96	0.5826
WP_104619704.1	Xanthomonas phaseoli	0.95	0.5826
WP_201837042.1	Microvirga zambiensis	0.97	0.5824
WP_115556948.1	Xanthomonas campestris	0.94	0.5824
WP_272780713.1	Rhodoplanes	0.98	0.5822
WP_046471299.1	Allosalinactinospora lopnorensis	0.94	0.5819
WP_225708061.1	Bradyrhizobium cenepequi	0.98	0.5819
WP_200472323.1	Bradyrhizobium diazoefficiens	0.98	0.5819
WP_057838167.1	Bradyrhizobium jicamae	0.98	0.5819
WP_260380897.1	Bradyrhizobium sp. NC92	0.96	0.5817
WP_275520158.1	Bradyrhizobium yuanmingense	0.96	0.5817
MBC3846308.1	Winogradskyella echinorum	0.97	0.5817
WP_054591151.1	Xanthomonas arboricola	0.97	0.5817
WP_065047044.1	Xanthomonas arboricola	0.97	0.5817
WP_249503172.1	Xanthomonas arboricola	0.97	0.5817
WP_102250801.1	Xanthomonas arboricola	0.97	0.5817
WP_039511201.1	Xanthomonas arboricola	0.97	0.5817
WP_115043002.1	Xanthomonas arboricola	0.97	0.5817
WP_184353991.1	Xanthomonas euroxanthea	0.97	0.5817
WP_184649294.1	Xanthomonas euroxanthea	0.97	0.5817
WP_104592569.1	Xanthomonas hortorum	0.97	0.5817
WP_333911219.1	Xanthomonas hortorum	0.97	0.5817
WP_180315713.1	Xanthomonas hortorum	0.97	0.5817
WP_333910021.1	Xanthomonas hortorum	0.97	0.5817
WP_166775171.1	Xanthomonas sp. CFBP 8151	0.97	0.5817
WP_173948285.1	Microvirga terrae	0.94	0.5802
WP_011050269.1	Xanthomonas	0.95	0.5802
WP_005912763.1	Xanthomonas	0.95	0.5802
WP_033485438.1	Xanthomonas	0.95	0.5802
WP_115559630.1	Xanthomonas arboricola	0.95	0.5802
WP_115561038.1	Xanthomonas arboricola	0.95	0.5802
WP_115526834.1	Xanthomonas arboricola	0.95	0.5802
WP_040245278.1	Xanthomonas citri	0.95	0.5802
WP_003485668.1	Xanthomonas citri	0.95	0.5802
WP_059027729.1	Xanthomonas citri	0.95	0.5802
WP_078538807.1	Xanthomonas citri	0.95	0.5802
CEE15886.1	Xanthomonas citri pv. citri	0.95	0.5802
WP_115558785.1	Xanthomonas dyei	0.95	0.5802
WP_218555850.1	Xanthomonas euvesicatoria	0.95	0.5802
WP_218540462.1	Xanthomonas euvesicatoria	0.95	0.5802
WP_184622510.1	Xanthomonas sp. 3058	0.95	0.5802
WP_372363724.1	Xanthomonas sp. NCPPB 3583	0.95	0.5802
WP_254124925.1	Bradyrhizobium cajani	0.97	0.58
WP_247989688.1	Bradyrhizobium sp. 186	0.95	0.5799
WP_203269755.1	Microvirga arabica	0.97	0.5795
WP_036359051.1	Microvirga sp. BSC39	0.97	0.5795
WP_199045633.1	Microvirga splendida	0.97	0.5795
WP_058563065.1	Xanthomonas vesicatoria	0.98	0.5795
WP_200518364.1	Bradyrhizobium diazoefficiens	0.98	0.5791
WP_200298520.1	Bradyrhizobium diazoefficiens	0.98	0.5791
WP_254103133.1	Bradyrhizobium sp. CCGUVB1N3	0.98	0.5791
WP_027527985.1	Bradyrhizobium sp. Ec3.3	0.98	0.5791
WP_325016994.1	Bradyrhizobium sp.	0.94	0.5789
WP_196263193.1	Microvirga terrestris	0.96	0.5788
WP_104534421.1	Xanthomonas arboricola	0.97	0.5788
WP_115045222.1	Xanthomonas arboricola	0.97	0.5788
WP_104598018.1	Xanthomonas arboricola	0.97	0.5788
WP_128416894.1	Xanthomonas populi	0.97	0.5788
AWK89641.1	Azospirillum thermophilum	0.94	0.5785
WP_238190271.1	Methylobacterium frigidaeris	0.95	0.5785
WP_005928915.1	Xanthomonas citri	0.95	0.5785
WP_283046548.1	Bradyrhizobium sp. CIAT3101	0.96	0.578
WP_218822500.1	Maribacter sedimenticola	0.94	0.5777
WP_198033515.1	Maribacter sp. 1_2014MBL_MicDiv	0.94	0.5777
APA66274.1	Maribacter sp. 1_2014MBL_MicDiv	0.94	0.5777
WP_222430301.1	Maribacter sp. MAR_2009_72	0.94	0.5777
WP_218157855.1	Maribacter stanieri	0.94	0.5777
MET7539399.1	Streptomyces sp. NPDC005507	0.94	0.5777
WP_215438111.1	Zobellia russellii	0.94	0.5777
MBT9187640.1	Zobellia russellii	0.94	0.5777
WP_203156906.1	Methylobacterium aquaticum	0.95	0.5773
WP_099955462.1	Methylobacterium currus	0.94	0.5773
WP_135415871.1	Methylobacterium nonmethylotrophicum	0.94	0.5773
WP_139035368.1	Methylobacterium terricola	0.95	0.5773
WP_209399783.1	Pseudozobellia sp. WGM2	0.95	0.5773
WP_078591250.1	Xanthomonas cissicola	0.95	0.5773
WP_109168018.1	Xanthomonas citri	0.95	0.5773
WP_321824287.1	Xanthomonas citri	0.95	0.5773
WP_040229762.1	Xanthomonas citri	0.95	0.5773
WP_005920027.1	Xanthomonas citri	0.95	0.5773
WP_040267710.1	Xanthomonas citri	0.95	0.5773
CEE56674.1	Xanthomonas citri pv. citri	0.95	0.5773
MBY6262797.1	Azospirillum sp. 412522	0.94	0.5768
WP_183446661.1	Microvirga lupini	0.97	0.5767
WP_201865300.1	Microvirga soli	0.97	0.5767
WP_190843193.1	Microvirga sp.	0.97	0.5767
WP_039429008.1	Xanthomonas vesicatoria	0.98	0.5767
APO96143.1	Xanthomonas vesicatoria	0.98	0.5767
WP_149232340.1	Azospirillum	0.95	0.5764
PSO09630.1	Sphingobium sp. AEW4	0.97	0.5764
WP_196871304.1	unclassified Sphingobium	0.97	0.5764
WP_254148946.1	Bradyrhizobium sp. CCGB12	0.98	0.5763
WP_254128502.1	Bradyrhizobium sp. CCGUVB14	0.98	0.5763
WP_152710165.1	Microvirga tunisiensis	0.98	0.5763
WP_168220539.1	Azospirillum thermophilum	0.94	0.576
WP_296519378.1	Rhodoplanes sp.	0.94	0.576
MDB9823705.1	Flavobacteriaceae bacterium	0.89	0.5759
WP_015933408.1	Methylobacterium nodulans	0.95	0.5756
WP_284271926.1	Bradyrhizobium iriomotense	0.97	0.5755
WP_203253613.1	Aurantibacter crassamenti	0.98	0.5751
WP_019997217.1	Aureimonas ureilytica	0.94	0.5748
WP_211573843.1	Maribacter aquivivus	0.94	0.5748
WP_199768151.1	Maribacter cobaltidurans	0.94	0.5748
ASV31664.1	Maribacter cobaltidurans	0.94	0.5748
WP_058620492.1	Methylobacterium indicum	0.94	0.5748
WP_267298911.1	Streptomyces griseiscabiei	0.94	0.5748
MET7842625.1	Streptomyces sp. NPDC005356	0.94	0.5748
WP_048443167.1	Methylobacterium variabile	0.91	0.5745
MDA9184348.1	Flavobacteriaceae bacterium	0.97	0.5743
MDB2672826.1	Flavobacteriaceae bacterium	0.97	0.5743
PKA96722.1	Flavobacteriaceae bacterium MAR_2009_75	0.95	0.5743
WP_285652652.1	Muricauda sp. NBRC 101325	0.95	0.5743
WP_043927225.1	Xanthomonas citri	0.95	0.5743
WP_104617167.1	Xanthomonas	0.98	0.5739
WP_200495988.1	Bradyrhizobium diazoefficiens	0.98	0.5734
WP_008545974.1	Bradyrhizobium sp. CCGE-LA001	0.98	0.5734
WP_254108828.1	Bradyrhizobium sp. CCGUVB23	0.98	0.5734
WP_254191804.1	Bradyrhizobium sp. CCGUVB4N	0.98	0.5734
WP_202060221.1	Microvirga aerilata	0.98	0.5734
WP_081690688.1	Conexibacter woesei	0.94	0.5731
MDB2456299.1	Flavobacteriaceae bacterium	0.97	0.5731
WP_097208708.1	Geodermatophilus sabuli	0.94	0.5731
WP_167113779.1	Rhodococcus	0.94	0.5731
WP_208960512.1	Rhodococcus sp. ZPP	0.94	0.5731
WP_222611338.1	Winogradskyella echinorum	0.99	0.573
WP_247872001.1	Azospirillum sp. TSO35-2	0.94	0.5727
WP_091883584.1	Methylobacterium	0.95	0.5727
WP_109970578.1	Methylobacterium sp. 17Sr1-1	0.95	0.5727
WP_220632275.1	Cupriavidus pinatubonensis	0.98	0.5726
GLU43948.1	Muricauda sp. NBRC 101325	0.94	0.5723
WP_245284031.1	Bradyrhizobium sp. Cp5.3	0.9	0.5719
WP_337817291.1	Acidihalobacter sp.	0.94	0.5718
WP_323327462.1	Arcicella gelida	0.96	0.5718
WP_279482380.1	Aureimonas sp. SK2	0.94	0.5718
WP_279357503.1	Methylobacterium indicum	0.94	0.5718
WP_048425668.1	Methylobacterium indicum	0.94	0.5718
MET7663698.1	Streptomyces sp. NPDC005463	0.94	0.5718
MDC0875047.1	Flavobacteriaceae bacterium	0.97	0.5714
MDC3259433.1	Flavobacteriaceae bacterium	0.97	0.5714
WP_216598502.1	Jiulongibacter sediminis	0.94	0.5714
KPM49076.1	Jiulongibacter sediminis	0.94	0.5714
WP_304236844.1	Jiulongibacter sediminis	0.94	0.5714
WP_048450476.1	Methylobacterium tarhaniae	0.95	0.5714
WP_253374218.1	Methylorubrum	0.96	0.5706
WP_210804979.1	Microvirga	0.98	0.5706
WP_351304991.1	Streptomyces sp. NPDC002896	0.94	0.5706
PWC37736.1	Azospirillum sp. TSO35-2	0.94	0.5702
WP_252158866.1	Candidatus Arcticimaribacter forsetii	0.97	0.5702
MET7242102.1	Methylobacterium sp. EM32	0.96	0.5702
WP_236990000.1	Methylobacterium sp. SyP6R	0.94	0.5702
WP_305106742.1	Paracraurococcus sp. LOR1-02	0.96	0.5702
WP_182625122.1	Rhodococcus opacus	0.94	0.5702
WP_172653076.1	Rhodococcus opacus	0.94	0.5702
WP_109333167.1	Rhodococcus oxybenzonivorans	0.94	0.5702
WP_250772377.1	Rhodococcus sp. MSC1_016	0.94	0.5702
WP_159924398.1	Rhodococcus sp. WAY2	0.94	0.5702
WP_305078748.1	Methylobacterium	0.95	0.5698
WP_060846752.1	Methylobacterium	0.95	0.5698
WP_091746194.1	Methylobacterium sp. ap11	0.95	0.5698
WP_243265895.1	Sulfitobacter sp. DSM 110093	0.95	0.5693
WP_323255412.1	Arcicella lustrica	0.96	0.569
WP_189321569.1	Streptomyces flaveus	0.94	0.5689
WP_181803655.1	Streptomyces shenzhenensis	0.94	0.5689
WP_051745424.1	Streptomyces yerevanensis	0.94	0.5689
WP_048466679.1	Methylobacterium aquaticum	0.98	0.5686
WP_048437367.1	Methylobacterium platani	0.95	0.5685
WP_165080771.1	Methylobacterium sp. DB0501	0.95	0.5685
WP_060771144.1	Methylobacteriaceae	0.96	0.5677
WP_093571429.1	Methylobacterium sp. 174MFSha1.1	0.96	0.5673
WP_317767070.1	Rhodococcus oxybenzonivorans	0.94	0.5673
WP_283334399.1	Rhodococcus sp. IEGM 1307	0.94	0.5673
WP_358274252.1	Rhodococcus sp. NPDC019616	0.94	0.5673
WP_116711075.1	Actinomycetospora cinnamomea	0.96	0.567
WP_109960830.1	Methylobacterium terrae	0.95	0.5669
WP_274197867.1	Actinomycetospora callitridis	0.96	0.5666
WUI62613.1	Actinomycetospora sp. NBC_00405	0.96	0.5666
WP_367283525.1	Arcicella rosea	0.96	0.5661
MEV7389182.1	Streptomyces sp. NPDC091215	0.95	0.5652
WP_010596200.1	Rhodococcus	0.94	0.5643
WP_005565035.1	Rhodococcus	0.94	0.5643
WP_072944948.1	Rhodococcus koreensis	0.94	0.5643
WP_005254739.1	Rhodococcus opacus	0.94	0.5643
WP_087558233.1	Rhodococcus sp. NCIMB 12038	0.94	0.5643
WP_054359103.1	Prosthecomicrobium hirschii	0.95	0.564
WP_264411559.1	Prosthecomicrobium hirschii	0.95	0.564
WP_140942691.1	Prosthecomicrobium hirschii	0.95	0.564
WP_274282969.1	Actinomycetospora lutea	0.96	0.5637
WP_097208459.1	Geodermatophilus sabuli	0.95	0.5636
WP_069764845.1	Streptomyces	0.94	0.563
WP_266567600.1	Streptomyces canus	0.94	0.563
WP_319203373.1	Streptomyces sp. ME02-8801-2C	0.94	0.563
MER6958010.1	Streptomyces sp. NPDC000618	0.94	0.563
WP_256065572.1	Rhodococcus erythropolis	0.94	0.5627
WP_345415008.1	Actinomycetospora chlora	0.96	0.5625
WP_220241456.1	unclassified Amycolatopsis	0.94	0.5618
WP_227923641.1	Gordonia otitidis	0.94	0.5614
WP_006339024.1	Gordonia rhizosphera	0.94	0.5614
WP_120660844.1	Rhodococcus opacus	0.94	0.5614
WP_107751064.1	Pararhodobacter aggregans	0.98	0.5613
WP_261970886.1	Prosthecodimorpha staleyi	0.95	0.561
WP_274191850.1	Actinomycetospora chibensis	0.96	0.5609
WP_124437179.1	Streptomyces sp. NL15-2K	0.94	0.5601
WP_326574254.1	unclassified Streptomyces	0.94	0.5601
WP_259120047.1	Rhodococcus erythropolis	0.94	0.5598
WP_040271467.1	Rhodococcus	0.96	0.5597
WP_172166945.1	Pseudonocardia broussonetiae	0.95	0.5594
WP_203195298.1	Xanthobacter dioxanivorans	0.97	0.5587
WP_348810281.1	Gordonia sp. VNK1	0.94	0.5585
WP_329568790.1	Streptomyces sp. NBC_01361	0.94	0.5585
WP_323019092.1	Pararhodobacter sp.	0.98	0.5584
WP_334191609.1	Pararhodobacter sp.	0.98	0.5584
WP_358420809.1	Rhodococcus sp. NPDC047139	0.94	0.5581
WP_060886133.1	Streptomyces caniscabiei	0.94	0.5572
WP_184853170.1	Streptomyces collinus	0.94	0.5572
WUD37000.1	Streptomyces europaeiscabiei	0.94	0.5572
WP_217236281.1	Streptomyces sp. AC555_RSS877	0.94	0.5572
WP_035693702.1	Azospirillum halopraeferens	0.95	0.5569
WP_241065014.1	Rhodococcus qingshengii	0.94	0.5569
WP_017681164.1	Rhodococcus ruber	0.96	0.5568
WP_237192286.1	Pseudonocardia sp. WMMC193	0.97	0.5556
WP_289379598.1	Rhodococcus	0.94	0.5556
WP_218273275.1	Rhodococcus opacus	0.94	0.5556
WP_054375103.1	Rhodococcus rhodochrous	0.94	0.5556
WP_003937169.1	Rhodococcus ruber	0.94	0.5556
WP_072633963.1	unclassified Rhodococcus (in: high G+C Gram-positive bacteria)	0.94	0.5556
WP_248665427.1	Roseomonas acroporae	0.96	0.5546
WP_193379960.1	Streptomyces	0.94	0.5543
WP_359147109.1	Streptomyces collinus	0.94	0.5543
WP_152779527.1	Streptomyces phyllanthi	0.94	0.5543
WP_093788672.1	Streptomyces sp. cf124	0.94	0.5543
WP_248957422.1	Rhodococcus	0.96	0.554
WP_347181052.1	Wenyingzhuangia sp.	0.74	0.5539
WP_078585991.1	Xanthomonas axonopodis	0.95	0.5539
WP_265572842.1	Rhodococcus rhodochrous	0.95	0.5536
WP_194699028.1	Rhodococcus rhodochrous	0.94	0.5529
WP_230826120.1	Rhodococcus rhodochrous	0.94	0.5529
WSW28983.1	Streptomyces sp. NBC_01003	0.94	0.5529
MEU9058360.1	Streptomyces sp. NPDC048430	0.94	0.5513
MBR8640240.1	Streptomyces tuirus	0.94	0.5513
WP_092808261.1	Rhodococcus globerulus	0.94	0.551
WP_330133855.1	Rhodococcus artemisiae	0.94	0.5497
WP_132476059.1	Rhodococcus sp. SMB37	0.94	0.5497
WP_213089885.1	Streptomyces umbrinus	0.94	0.5497
WP_272265952.1	Rhodococcus	0.94	0.5494
WP_064256510.1	Rhodococcus	0.94	0.5494
WP_033097558.1	Rhodococcus	0.94	0.5494
WP_016691176.1	Rhodococcus	0.94	0.5494
WP_024102344.1	Rhodococcus	0.94	0.5494
WP_094980991.1	Rhodococcus pyridinivorans	0.94	0.5494
WP_254583389.1	Rhodococcus pyridinivorans	0.94	0.5494
WP_231781449.1	Rhodococcus pyridinivorans	0.94	0.5494
WP_213933195.1	Rhodococcus sp. B50	0.94	0.5494
WP_220666939.1	Rhodococcus sp. DMU2021	0.94	0.5494
WP_072911393.1	Geodermatophilus obscurus	0.95	0.5491
WP_237155278.1	Oryzibacter oryziterrae	0.96	0.5489
WP_151769652.1	Streptomyces abyssomicinicus	0.94	0.5484
WP_056677551.1	unclassified Sphingomonas	0.94	0.5484
WP_271610502.1	Bradyrhizobium sp. CCBAU 21359	0.94	0.5476
WP_079595935.1	unclassified Arthrobacter	0.94	0.5471
WP_255893132.1	Nocardioides astragali	0.96	0.547
WP_160874679.1	Rhodococcus rhodochrous	0.96	0.547
WP_145690636.1	Rhodococcus rhodochrous	0.96	0.547
WP_059382695.1	Rhodococcus rhodochrous	0.96	0.547
WP_317785940.1	Rhodococcus sp. IEGM 1370	0.94	0.5468
WP_189265452.1	Streptomyces fuscichromogenes	0.94	0.5468
WP_208795058.1	Gordonia polyisoprenivorans	0.94	0.5465
WP_283819482.1	Gordonia sp. L191	0.94	0.5465
WP_276114249.1	Gordonia sp. N1V	0.94	0.5465
WP_187091773.1	Nakamurella sp. PAMC28650	0.95	0.5465
WP_120280736.1	Rhodococcus	0.94	0.5465
WP_229566363.1	Rhodococcus	0.94	0.5465
WP_088898040.1	Rhodococcus	0.94	0.5465
WP_060652644.1	Rhodococcus pyridinivorans	0.94	0.5465
WP_230811222.1	Rhodococcus pyridinivorans	0.94	0.5465
WP_265572421.1	Rhodococcus rhodochrous	0.94	0.5465
WP_230824773.1	Rhodococcus rhodochrous	0.94	0.5465
WP_229579754.1	Rhodococcus rhodochrous	0.94	0.5465
WP_085469902.1	Rhodococcus rhodochrous	0.94	0.5465
WP_277370512.1	Rhodococcus rhodochrous	0.94	0.5465
WP_065996471.1	Rhodococcus sp. p52	0.94	0.5465
TDW31600.1	Cryobacterium psychrophilum	0.72	0.5455
WP_045550294.1	Nocardioides luteus	0.94	0.5455
WUK41626.1	Nocardioides sp. NBC_00368	0.94	0.5455
WTA14673.1	Nocardioides sp. NBC_00850	0.94	0.5455
WP_357359166.1	Nocardioides sp. NPDC023903	0.94	0.5455
WP_091044829.1	Nocardioides sp. YR527	0.94	0.5455
WP_352351282.1	Streptomyces sp. NPDC002588	0.94	0.5455
WP_209896588.1	Nocardia goodfellowii	0.94	0.5452
WP_123926632.1	Gordonia oryzae	0.95	0.5449
GHB59015.1	Streptomyces umbrinus	0.97	0.5442
WP_168486057.1	Arthrobacter mobilis	0.94	0.5441
WP_115523319.1	Arthrobacter sp. RT-1	0.94	0.5441
WP_155999286.1	Streptomonospora sp. PA3	0.94	0.5441
WP_063129136.1	Nocardia fusca	0.94	0.5439
WP_135839266.1	Nocardioides eburneiflavus	0.97	0.5439
WP_032388709.1	Rhodococcoides fascians	0.94	0.5439
WP_033188113.1	Rhodococcoides fascians	0.94	0.5439
WP_283511923.1	Rhodococcus sp. G-MC3	0.94	0.5439
WP_307202051.1	Nocardioides zeae	0.91	0.5438
WP_014359308.1	Gordonia polyisoprenivorans	0.94	0.5436
WP_006370861.1	Gordonia polyisoprenivorans	0.94	0.5436
WP_230792989.1	Rhodococcus rhodochrous	0.94	0.5436
WP_349535962.1	Rhodococcus rhodochrous	0.94	0.5436
WP_311556164.1	Pseudonocardia sp. DSM 45834	0.95	0.5434
WP_008355019.1	Nocardioides luteus	0.94	0.5425
WTQ38900.1	Nocardioides sp. NBC_00163	0.94	0.5425
MEU0264515.1	Nocardioides sp. NPDC006303	0.94	0.5425
WP_056483274.1	Sphingomonas sp. Leaf208	0.94	0.5425
WST28617.1	Streptomyces sp. NBC_01166	0.94	0.5425
WP_180220154.1	Streptomyces sp. UH6	0.94	0.5425
WP_091214577.1	Geodermatophilus siccatus	0.94	0.5423
WP_101851452.1	Kocuria flava	0.94	0.5423
WP_101469062.1	Nocardia fluminea	0.94	0.5423
WP_079931766.1	Gordonia sp. i37	0.96	0.5415
WP_045775649.1	Elstera litoralis	0.92	0.541
WP_252440400.1	Pseudonocardia humida	0.94	0.5409
WP_094619295.1	unclassified Rhodococcus (in: high G+C Gram-positive bacteria)	0.94	0.5409
WP_020172018.1	Gordonia polyisoprenivorans	0.94	0.5407
WP_094602470.1	Gordonia polyisoprenivorans	0.94	0.5407
WP_109995285.1	Salinisphaera sp. LB1	0.97	0.54
WP_017627601.1	Nocardiopsis chromatogenes	0.93	0.5398
WP_124090092.1	Arthrobacter ulcerisalmonis	0.94	0.5396
WP_189117493.1	Nocardioides luteus	0.94	0.5396
WP_336735459.1	Nocardioides sp. CCNWLW239	0.94	0.5396
WP_350713701.1	Nocardioides sp. NPDC000445	0.94	0.5396
MET8519045.1	Nocardioides sp. NPDC004968	0.94	0.5396
WP_350660261.1	Nocardioides sp. NPDC127503	0.94	0.5396
WP_165109491.1	Nocardioides turkmenicus	0.94	0.5396
WTX10724.1	Streptomyces sp. NBC_00005	0.94	0.5396
WP_350838912.1	unclassified Nocardioides	0.94	0.5396
WP_356131786.1	unclassified Streptomyces	0.94	0.5396
WP_331779432.1	Kocuria flava	0.94	0.5394
WP_230779755.1	Kocuria sp. LUK	0.94	0.5394
CAK51082.1	Streptomyces ambofaciens	0.91	0.5392
WP_285951718.1	Salinicola sp. JS01	0.97	0.5385
WP_078714447.1	Agreia bicolorata	0.94	0.5382
WP_310051714.1	Arthrobacter ginsengisoli	0.94	0.5382
WP_353918197.1	Arthrobacter sp.	0.94	0.5382
WP_144659002.1	Paenarthrobacter nicotinovorans	0.94	0.5382
WP_005439849.1	Saccharomonospora azurea	0.94	0.5382
WP_350964179.1	Saccharomonospora azurea	0.94	0.5382
WP_311546341.1	Streptomonospora sp. DSM 45055	0.94	0.5382
WP_265077711.1	Gordonia polyisoprenivorans	0.94	0.5378
WP_271355195.1	Gordonia polyisoprenivorans	0.94	0.5378
WP_228034288.1	Streptomyces spongiae	0.88	0.5377
WP_091437572.1	Geodermatophilus poikilotrophus	0.97	0.5369
WP_298043584.1	Citricoccus sp.	0.94	0.5367
WP_183551914.1	Nocardioides albus	0.94	0.5367
WP_292644757.1	Nocardioides sp.	0.94	0.5367
MEU0314394.1	Nocardioides sp. NPDC006273	0.94	0.5367
WP_357336135.1	Nocardioides sp. NPDC047086	0.94	0.5367
RNL84976.1	Nocardiopsaceae bacterium YIM 96095	0.94	0.5367
WP_258804559.1	Pseudarthrobacter sp. NS4	0.94	0.5367
MET7642063.1	Streptomyces sp. NPDC005426	0.94	0.5367
WP_359143075.1	Streptomyces sp. NPDC005761	0.94	0.5367
WP_156269055.1	Kocuria sediminis	0.94	0.5364
WP_062735490.1	Kocuria turfanensis	0.94	0.5364
WP_337352205.1	Pseudarthrobacter sp. CCNWLW207	0.96	0.5358
KFF50084.1	Gammaproteobacteria bacterium MFB021	0.97	0.5356
WP_106418515.1	Salinicola	0.97	0.5356
WP_110674655.1	Salinicola	0.97	0.5356
WP_353981246.1	Salinicola endophyticus	0.97	0.5356
WP_207031473.1	Salinicola sp. DM10	0.97	0.5356
MEV7134127.1	Arthrobacter sp. NPDC093128	0.94	0.5353
WP_306841340.1	Paenarthrobacter nicotinovorans	0.94	0.5353
WP_262275180.1	Paenarthrobacter sp. JL.01a	0.94	0.5353
WP_145600320.1	Prauserella rugosa	0.94	0.5353
TWH18728.1	Prauserella rugosa	0.94	0.5353
WP_183784437.1	Prauserella salsuginis group	0.94	0.5353
MBY4131177.1	Rhodococcoides fascians	0.97	0.5352
WP_226346780.1	Agilicoccus flavus	0.94	0.5351
WP_325549867.1	Flexivirga sp.	0.94	0.5351
WP_280420278.1	Nocardia carnea	0.9	0.535
WP_280435063.1	Nocardia carnea	0.9	0.535
WP_262927172.1	Phytohalomonas tamaricis	0.96	0.5347
WP_037313444.1	Saccharomonospora viridis	0.96	0.5343
WP_015786908.1	Saccharomonospora viridis	0.96	0.5343
WP_091379394.1	Geodermatophilus sp. DSM 45219	0.97	0.5341
WP_369206004.1	Geodermatophilus sp. WL48A	0.97	0.5341
WP_142100156.1	Pseudonocardia cypriaca	0.98	0.5339
WP_309106768.1	Arthrobacter sp.	0.94	0.5337
WP_183525477.1	Micrococcus sp. TA1	0.94	0.5337
WP_141778752.1	Nocardioides albertanoniae	0.94	0.5337
WP_179660222.1	Nocardioides panzhihuensis	0.94	0.5337
WP_350831120.1	Nocardioides sp. NPDC126508	0.94	0.5337
WP_270688130.1	Nocardiopsis endophytica	0.94	0.5337
WP_368826636.1	Kocuria sp. CPCC 205292	0.94	0.5335
WP_081682945.1	Marmoricola sp. URHB0036	0.94	0.5335
WP_123221366.1	Nocardioides pocheonensis	0.94	0.5335
WP_147925444.1	Quadrisphaera setariae	0.94	0.5335
WP_196903708.1	unclassified Cryobacterium	0.96	0.5331
WP_376048725.1	Pseudarthrobacter sp. NPDC055928	0.96	0.533
WTN46054.1	Streptomyces sp. NBC_00631	0.94	0.5329
WP_049697208.1	Gordonia	0.97	0.5326
WP_338890887.1	Rhodococcus sovatensis	0.97	0.5326
WP_241915243.1	Arthrobacter sulfonylureivorans	0.94	0.5324
WP_274262712.1	Paenarthrobacter sp. AB444	0.94	0.5324
WP_190988755.1	Pseudarthrobacter sulfonivorans	0.94	0.5324
GAA1760557.1	Pseudarthrobacter sulfonivorans	0.94	0.5324
WP_005458027.1	Saccharomonospora cyanea	0.94	0.5324
WP_298176866.1	Saccharomonospora sp.	0.94	0.5324
OLT45470.1	Saccharomonospora sp. CUA-673	0.94	0.5324
WP_083666229.1	Saccharomonospora sp. CUA-673	0.94	0.5324
WP_150064520.1	Saccharopolyspora hirsuta	0.94	0.5324
WP_281454538.1	Saccharopolyspora ipomoeae	0.94	0.5324
WP_324263955.1	Saccharopolyspora mangrovi	0.94	0.5324
WP_132673532.1	Saccharopolyspora terrae	0.94	0.5324
WP_344146161.1	Streptomonospora	0.94	0.5324
WP_040270423.1	Streptomonospora alba	0.94	0.5324
WP_309051244.1	Streptomyces sp.	0.94	0.5324
WP_310875382.1	Streptomyces sp. BB1-1-1	0.94	0.5324
WP_093804140.1	Streptomyces sp. Wb2n-11	0.94	0.5324
WP_337306021.1	unclassified Streptomyces	0.94	0.5324
WP_270678711.1	Nocardiopsis suaedae	0.94	0.5322
WP_337323039.1	unclassified Kribbella	0.95	0.532
WP_161061070.1	Gordonia sp. SID5947	0.96	0.5316
WP_012948889.1	Geodermatophilus obscurus	0.97	0.5312
WP_017197564.1	Arthrobacter sp. M2012083	0.94	0.5308
WP_229119188.1	Enemella evansiae	0.94	0.5308
OYO01952.1	Enemella evansiae	0.94	0.5308
WP_133625918.1	Enemella evansiae	0.94	0.5308
WP_094401735.1	Enemella evansiae	0.94	0.5308
WP_094356377.1	Enemella evansiae	0.94	0.5308
WP_167148688.1	Lysinibacter cavernae	0.94	0.5308
WP_043806117.1	Paenarthrobacter aurescens	0.94	0.5308
WP_210063770.1	Pseudarthrobacter sp. PvP004	0.94	0.5308
WP_264154775.1	Rhodococcus sp. Z13	0.71	0.5308
WP_063480926.1	Streptomyces ambofaciens	0.94	0.5308
WP_058874097.1	Kocuria polaris	0.94	0.5306
WP_368822966.1	Kocuria sp. CPCC 205281	0.94	0.5306
WP_109773715.1	Quadrisphaera granulorum	0.94	0.5306
WP_186718916.1	Quadrisphaera sp. RL12-1S	0.94	0.5306
WP_070408896.1	Microbacterium sp. BH-3-3-3	0.95	0.5303
WP_371262069.1	Phycicoccus sp. Soil802	0.82	0.53
OLM22104.1	Pseudonocardia sp. Ae706_Ps2	0.87	0.53
WP_147784526.1	Lacisediminihabitans profunda	0.97	0.5299
WP_202963248.1	Flavobacterium sp. 83	0.94	0.5298
WP_005267689.1	Arthrobacter crystallopoietes	0.94	0.5294
WP_345046093.1	Arthrobacter methylotrophus	0.94	0.5294
WP_136786585.1	Arthrobacter sp. CAU 1506	0.94	0.5294
WP_262106737.1	Arthrobacter sp. Marseille-P9274	0.94	0.5294
MEV7649474.1	Arthrobacter sp. NPDC089319	0.94	0.5294
WP_105567389.1	Microbacterium halophytorum	0.94	0.5294
WP_084653003.1	Nocardioides insulae	0.94	0.5294
WP_253827546.1	Prauserella aidingensis	0.94	0.5294
WP_253865737.1	Prauserella halophila	0.94	0.5294
KID30004.1	Prauserella sp. Am3	0.94	0.5294
WP_164206798.1	Pseudarthrobacter	0.94	0.5294
WP_132682337.1	Saccharopolyspora karakumensis	0.94	0.5294
WP_125090334.1	Saccharopolyspora rhizosphaerae	0.94	0.5294
MEV4648516.1	Saccharopolyspora sp. NPDC049357	0.94	0.5294
MEV4732466.1	Saccharopolyspora sp. NPDC049426	0.94	0.5294
WP_375923031.1	Streptomyces sp. NPDC056405	0.94	0.5294
WP_014921969.1	Arthrobacter sp. Rue61a	0.94	0.5292
WP_286794016.1	Microbacterium sp. UBA3394	0.94	0.5292
WP_322478632.1	Nesterenkonia sp. HG001	0.94	0.5292
WP_070160181.1	Nesterenkonia sp. PF2B19	0.94	0.5292
WP_245642849.1	Piscicoccus intestinalis	0.94	0.5292
WP_317803322.1	Rhodococcus sp. IEGM 1330	0.94	0.5292
WP_166029260.1	Streptomyces	0.94	0.5292
WP_359272482.1	Streptomyces chilikensis	0.94	0.5292
WP_179659229.1	Nocardioides panzhihuensis	0.94	0.5291
OLM00532.1	Pseudonocardia sp. Ae406_Ps2	0.9	0.5291
WP_123630799.1	Salinisphaera orenii	0.95	0.5291
WP_374196204.1	Agromyces sp. ISL-38	0.95	0.5289
MBT2499303.1	Agromyces sp. ISL-38	0.95	0.5289
WP_191808123.1	Arthrobacter gallicola	0.94	0.5279
WP_368798098.1	Kocuria sp. CPCC 205268	0.94	0.5279
WP_309075526.1	Paenarthrobacter sp.	0.94	0.5279
WP_077004383.1	Saccharothrix sp. ALI-22-I	0.94	0.5279
MYS44803.1	Streptomyces sp. SID5998	0.94	0.5279
WP_112470968.1	Streptomyces triticisoli	0.94	0.5279
WP_083695991.1	unclassified Pseudonocardia	0.94	0.5279
WP_188540041.1	Kocuria dechangensis	0.94	0.5277
WP_176337277.1	Kocuria salina	0.94	0.5277
WP_265159715.1	Salinibacterium sedimenticola	0.94	0.5277
WP_056923198.1	Phycicoccus sp. Soil802	0.84	0.5275
WP_268102412.1	Microbacterium sp. SL62	0.95	0.5274
WP_134535465.1	Cryobacterium	0.96	0.5272
WP_134449361.1	Cryobacterium	0.96	0.5272
WP_327012369.1	Cryobacterium sp. GrIS_2_6	0.96	0.5272
WP_166187849.1	Paenarthrobacter ureafaciens	0.96	0.5272
WP_337347659.1	unclassified Pseudarthrobacter	0.96	0.5272
WP_322137788.1	unclassified Cryobacterium	0.97	0.5271
WP_372489792.1	Arthrobacter rhizosphaerae	0.92	0.5269
WP_079614229.1	Mycobacteroides abscessus	0.97	0.5269
WP_183509854.1	Paeniglutamicibacter cryotolerans	0.94	0.5265
WP_093149263.1	Saccharopolyspora antimicrobica	0.94	0.5265
WP_210972169.1	Saccharopolyspora endophytica	0.94	0.5265
WP_270926327.1	Saccharopolyspora indica	0.94	0.5265
WXJ99938.1	Saccharopolyspora sp. ID03-671	0.94	0.5265
WP_351039420.1	Saccharopolyspora sp. NPDC002686	0.94	0.5265
WP_363931738.1	unclassified Paenarthrobacter	0.94	0.5265
WP_361207239.1	unclassified Streptomyces	0.94	0.5265
WP_311025635.1	Nesterenkonia sp. CL21	0.94	0.5263
WP_035875274.1	Cryobacterium sp. MLB-32	0.95	0.526
MBT2518159.1	Streptomyces sp. ISL-90	0.95	0.526
WP_267631146.1	Gordonia sp. SL306	0.96	0.5259
WP_230007267.1	Microbacterium sp. Bi128	0.96	0.5259
CAH0230859.1	Microbacterium sp. Bi128	0.96	0.5259
WP_237827158.1	Arthrobacter hankyongi	0.96	0.5257
WP_121172890.1	Kushneria sinocarnis	0.96	0.5257
WP_220261102.1	Pseudonocardia sp. DSM 110487	0.96	0.5257
WP_266508622.1	Streptomyces sp. NBC_00878	0.93	0.5251
MET4538640.1	Arthrobacter bambusae	0.94	0.5249
WP_354226217.1	Arthrobacter bambusae	0.94	0.5249
WP_091467799.1	Paenarthrobacter nitroguajacolicus	0.94	0.5249
WP_199286540.1	Salinibacterium hongtaonis	0.94	0.5249
AWB90189.1	Salinibacterium hongtaonis	0.94	0.5249
WP_272589607.1	Streptomyces sp. M92	0.94	0.5249
WP_035925360.1	Kocuria	0.94	0.5248
WP_109269212.1	Kocuria	0.94	0.5248
WP_368831833.1	Kocuria sp. CPCC 205236	0.94	0.5248
WP_125098625.1	Leucobacter chromiireducens	0.94	0.5248
WP_030482671.1	Nocardioides aequoreus	0.94	0.5248
WP_121806861.1	Nocardioides mangrovicus	0.94	0.5248
WP_252610387.1	Pseudarthrobacter sp. MDT3-9	0.94	0.5248
WP_189667547.1	Promicromonospora soli	0.99	0.5247
WP_066296812.1	Arthrobacter luteolus	0.96	0.5245
WP_248317228.1	Arthrobacter sp. Helios	0.96	0.5245
WP_369363279.1	Microbacterium sp. 16-032	0.95	0.5245
WP_144784435.1	Microbacterium sp. BH-3-3-3	0.95	0.5245
WP_074694783.1	Microbacterium testaceum	0.95	0.5245
WP_166819070.1	Bradyrhizobium sp. 1(2017)	0.98	0.5244
WP_135100754.1	Cryobacterium sp. MDB2-10	0.96	0.5244
WP_134470078.1	Cryobacterium sp. TMS1-13-1	0.96	0.5244
WP_007273022.1	Paeniglutamicibacter gangotriensis	0.96	0.5244
WP_309818258.1	Pseudarthrobacter sulfonivorans	0.96	0.5244
WP_044441093.1	Agreia bicolorata	0.96	0.5242
WP_281535662.1	Cryobacterium breve	0.97	0.5242
WP_264796975.1	Arthrobacter	0.94	0.5235
WP_345148056.1	Arthrobacter ginkgonis	0.94	0.5235
WP_190265150.1	Glutamicibacter nicotianae	0.94	0.5235
WP_124969362.1	Gulosibacter macacae	0.94	0.5235
KJL47324.1	Microbacterium hydrocarbonoxydans	0.94	0.5235
WP_045257731.1	Microbacterium hydrocarbonoxydans	0.94	0.5235
WP_183665264.1	Neomicrococcus	0.94	0.5235
WP_071894674.1	Neomicrococcus aestuarii	0.94	0.5235
WP_253859205.1	Prauserella alba	0.94	0.5235
MDQ0000032.1	Pseudarthrobacter sulfonivorans	0.94	0.5235
WP_307484846.1	Pseudarthrobacter sulfonivorans	0.94	0.5235
WP_109303708.1	Pseudoglutamicibacter cumminsii	0.94	0.5235
WP_132622192.1	Saccharopolyspora aridisoli	0.94	0.5235
WP_270948697.1	Saccharopolyspora oryzae	0.94	0.5235
WP_208710714.1	Sinomonas sp. R1AF57	0.94	0.5235
WP_370289867.1	Nocardioides sp.	0.94	0.5234
WP_348613095.1	Nocardioides sp. 31GB23	0.94	0.5234
MET9594486.1	Streptomyces sp. NPDC006516	0.94	0.5234
MFB9378366.1	Kineococcus gynurae	0.94	0.5233
WP_057378229.1	Phycicoccus sp. Soil803	0.94	0.5233
WP_119976369.1	Cryobacterium melibiosiphilum	0.95	0.5231
WP_326336153.1	Paenarthrobacter ureafaciens	0.95	0.5231
WP_292902223.1	Microbacterium sp.	0.96	0.523
WP_312179652.1	Arthrobacter sp.	0.96	0.5229
WP_134504038.1	Cryobacterium glaciale	0.97	0.5227
WP_353214778.1	Salinisphaera hydrothermalis	0.98	0.5225
WP_273411695.1	Elstera cyanobacteriorum	0.94	0.5224
WP_082590662.1	Agromyces sp. Soil535	0.94	0.522
WP_236089834.1	Antribacter soli	0.99	0.522
WP_191747860.1	Arthrobacter pullicola	0.94	0.522
WP_372698640.1	Arthrobacter sp. JSM 101049	0.94	0.522
WP_178992635.1	Paenarthrobacter nitroguajacolicus	0.94	0.522
WP_179016532.1	Paenarthrobacter nitroguajacolicus	0.94	0.522
WP_199220429.1	Salinibacterium hongtaonis	0.94	0.522
PWB98494.1	Salinibacterium hongtaonis	0.94	0.522
WP_017834002.1	Kocuria	0.94	0.5219
WP_344123703.1	Kocuria aegyptia	0.94	0.5219
GAA1769512.1	Kocuria aegyptia	0.94	0.5219
WP_109244267.1	Kocuria rosea	0.94	0.5219
WP_109221841.1	Kocuria rosea	0.94	0.5219
WP_133408849.1	Kocuria rosea	0.94	0.5219
WP_251332825.1	Kocuria rosea	0.94	0.5219
WP_309125752.1	Kocuria sp.	0.94	0.5219
WP_325209650.1	Salinibacterium sp.	0.94	0.5219
WP_139709555.1	Streptomyces sp. NP160	0.94	0.5219
WP_344885010.1	Zhihengliuella alba	0.94	0.5219
WP_102598619.1	Micrococcaceae	0.95	0.5217
WP_307384835.1	Microbacterium	0.95	0.5216
WP_058595347.1	Microbacterium	0.95	0.5216
MEV7767828.1	Microbacterium sp. NPDC086615	0.95	0.5216
WP_283498834.1	Cryobacterium sp. PH29-G1	0.96	0.5215
WP_183653572.1	Prauserella isguenensis	0.97	0.5214
WP_116572539.1	Nocardioides gansuensis	0.96	0.5212
WP_120097250.1	Salinisphaera sp. Q1T1-3	0.98	0.5211
WP_171059501.1	Arthrobacter crystallopoietes	0.94	0.5206
QTG82888.1	Arthrobacter crystallopoietes	0.94	0.5206
NMR32035.1	Arthrobacter sp. SF27	0.94	0.5206
WP_346769041.1	Arthrobacter sp. SF27	0.94	0.5206
GAA2362764.1	Saccharopolyspora halophila	0.94	0.5206
WP_121867745.1	Glutamicibacter nicotianae	0.94	0.5205
WP_285675415.1	Glutamicibacter nicotianae	0.94	0.5205
WP_149597683.1	Glutamicibacter sp. ZJUTW	0.94	0.5205
WP_249769277.1	Jatrophihabitans telluris	0.94	0.5205
WP_123824848.1	Kocuria	0.94	0.5205
WP_193670006.1	Nocardioides salarius	0.94	0.5205
WP_311288839.1	Microbacterium sp. ARD31	0.95	0.5203
WP_324116937.1	Microbacterium sp.	0.96	0.5201
WP_138177866.1	Microbacterium sp. 5K110	0.96	0.5201
WP_037334118.1	Salinisphaera hydrothermalis	0.98	0.5197
WP_094406879.1	Elstera cyanobacteriorum	0.94	0.5194
WP_285244087.1	Pseudarthrobacter sp. fls2-241-R2A-127	0.94	0.5191
MEU5658817.1	Streptomyces sp. NPDC047737	0.94	0.5191
WP_142040577.1	Arthrobacter sp. SLBN-100	0.94	0.519
WP_336649525.1	Kocuria rosea	0.94	0.519
WP_368812093.1	Kocuria sp. CPCC 205263	0.94	0.519
WP_105805654.1	Leucobacter massiliensis	0.94	0.519
WP_224123847.1	Nocardioides mangrovi	0.94	0.519
WP_147722855.1	unclassified Salinibacterium	0.94	0.519
WP_332667095.1	Aeromicrobium sp.	0.94	0.5188
WP_332731440.1	Glutamicibacter sp.	0.95	0.5188
WP_287041241.1	Glutamicibacter sp.	0.95	0.5188
WP_251452705.1	Microbacterium sp. Marseille-Q6648	0.95	0.5188
WP_013585222.1	Microbacterium testaceum	0.95	0.5187
WP_058626711.1	Microbacterium testaceum	0.95	0.5187
WP_058613784.1	Microbacterium testaceum	0.95	0.5187
WP_244683911.1	Leucobacter rhizosphaerae	0.96	0.5186
WP_325790131.1	Arthrobacter koreensis	0.96	0.5185
WP_138175066.1	Glutamicibacter sp. V16R2B1	0.94	0.5176
WP_183643686.1	Neomicrococcus lactis	0.94	0.5176
WP_276142267.1	Rhodococcus sp. T2V	0.94	0.5176
MDF3311088.1	Rhodococcus sp. T2V	0.94	0.5176
WP_345147607.1	Arthrobacter ginkgonis	0.94	0.5175
WP_073707513.1	Glutamicibacter sp. 0426	0.94	0.5175
WP_267077721.1	Streptomyces sp. NBC_00059	0.95	0.5174
KRE21735.1	Agromyces sp. Soil535	0.95	0.5173
WP_244803011.1	Corynebacterium kalidii	0.97	0.517
WP_105035057.1	Cryobacterium aureum	0.97	0.517
WP_092109734.1	Cryobacterium luteum	0.97	0.517
WP_349308528.1	Microbacterium sp. MM2322	0.97	0.517
GAA3665675.1	Arthrobacter ginkgonis	0.93	0.5162
WP_343901250.1	Arthrobacter rhombi	0.94	0.5161
WP_280797402.1	Aurantimicrobium minutum	0.94	0.5161
WP_156228312.1	Corynebacterium comes	0.94	0.5161
WP_265160849.1	Glutamicibacter sp. MNS18	0.94	0.5161
WP_190781277.1	Kocuria sp. cx-116	0.94	0.5161
WP_190806802.1	Kocuria sp. cx-455	0.94	0.5161
WP_132145541.1	Kribbella antiqua	0.94	0.5161
MBM6621957.1	Micrococcaceae bacterium RIT 802	0.94	0.5161
WP_019815361.1	Saccharomonospora saliphila	0.94	0.5161
WP_301224212.1	Arthrobacter burdickii	0.94	0.516
WP_087015221.1	Leucobacter sp. 7(1)	0.94	0.516
WP_184282034.1	Microbacterium ginsengiterrae	0.95	0.5159
WP_058623149.1	Microbacterium testaceum	0.95	0.5159
WP_228164237.1	Microbacterium testaceum	0.95	0.5159
WP_214847897.1	Arthrobacter sp. ISL-65	0.96	0.5158
WP_104087949.1	Cryobacterium sp. N19	0.96	0.5158
WP_134443776.1	Cryobacterium sp. TMS1-20-1	0.96	0.5158
WP_152225842.1	Arthrobacter	0.96	0.5157
WP_263127697.1	Arthrobacter koreensis	0.96	0.5157
WP_152273886.1	Arthrobacter koreensis	0.96	0.5157
WP_325785982.1	Arthrobacter koreensis	0.96	0.5157
WP_091601611.1	Arthrobacter koreensis	0.96	0.5157
WP_055242327.1	Arthrobacter sp. Edens01	0.96	0.5157
WP_229230611.1	Sinomonas cyclohexanicum	0.98	0.5155
MEW1820411.1	Arthrobacter sp. NPDC080031	0.98	0.5154
WP_170837952.1	Arthrobacter crystallopoietes	0.94	0.5147
AUI50264.1	Arthrobacter crystallopoietes	0.94	0.5147
WP_264671055.1	Arthrobacter sp. VKM Ac-2550	0.94	0.5147
WP_102158882.1	Zhihengliuella halotolerans	0.94	0.5147
WP_286958295.1	Arsenicicoccus	0.94	0.5146
WP_286960724.1	Arsenicicoccus	0.94	0.5146
WP_029211725.1	Arsenicicoccus bolidensis	0.94	0.5146
WP_239261467.1	Arsenicicoccus bolidensis	0.94	0.5146
WP_303383686.1	Kocuria sp.	0.94	0.5146
WP_306892626.1	Agromyces albus	0.95	0.5145
WP_141881522.1	Homoserinimonas aerilata	0.95	0.5145
WP_076708065.1	Microbacterium oleivorans	0.95	0.5145
WP_230114282.1	Microbacterium oxydans	0.96	0.5145
WP_056125157.1	Microbacterium sp. Root180	0.95	0.5145
WP_345836041.1	Microbacterium sp. X-17	0.96	0.5144
WP_210000777.1	Paeniglutamicibacter kerguelensis	0.96	0.5144
WP_132360458.1	Paeniglutamicibacter terrestris	0.96	0.5144
WP_336630726.1	unclassified Microbacterium	0.96	0.5144
WP_134530316.1	Cryobacterium serini	0.97	0.5142
WP_371482733.1	Kitasatospora sp. NBC_00315	0.96	0.514
WP_028277775.1	Arthrobacter sp. I3	0.94	0.5132
WP_227896255.1	Arthrobacter caoxuetaonis	0.94	0.5131
CEA07298.1	Arthrobacter saudimassiliensis	0.94	0.5131
WP_306862845.1	Arthrobacter bambusae	0.96	0.5129
WP_096457602.1	Corynebacterium suranareeae	0.96	0.5129
GAA2203297.1	Sinomonas flava	0.96	0.5129
WP_194783055.1	Arthrobacter gandavensis	0.96	0.5128
MEV8146709.1	Arthrobacter sp. NPDC080073	0.98	0.5126
WP_216839132.1	Caulobacter sp. S45	0.93	0.512
WP_248761420.1	Pseudarthrobacter sp. SSS035	0.94	0.5118
WP_313715918.1	Arsenicicoccus bolidensis	0.94	0.5117
WP_188836468.1	Flexivirga endophytica	0.94	0.5117
GGB26956.1	Flexivirga endophytica	0.94	0.5117
RXZ73073.1	Agromyces albus	0.95	0.5116
WP_241842914.1	Agromyces albus	0.95	0.5116
WP_136362480.1	Microbacterium oleivorans	0.95	0.5116
WP_060915422.1	Microbacterium oleivorans	0.95	0.5116
WP_292864423.1	Microbacterium sp.	0.95	0.5116
WP_073749439.1	Streptomyces sp. CB02058	0.95	0.5116
WP_056279371.1	unclassified Microbacterium	0.96	0.5116
WP_063256392.1	Microbacterium sp. T32	0.96	0.5115
WP_217387081.1	Paeniglutamicibacter quisquiliarum	0.96	0.5115
WP_218817428.1	Paeniglutamicibacter sp. Y32M11	0.96	0.5115
WP_104192087.1	Cryobacterium sp. Y82	0.97	0.5114
WP_102194721.1	Microbacterium aurantiacum	1	0.511
WP_293969578.1	Sphingomonas sp.	0.92	0.5106
WP_167074616.1	Sphingomonas vulcanisoli	0.94	0.5104
WP_306922588.1	Arthrobacter globiformis	0.94	0.5103
AWR21873.1	Aurantimicrobium photophilum	0.94	0.5103
WP_110234125.1	Aurantimicrobium photophilum	0.94	0.5103
WP_253031520.1	Micrococcaceae	0.94	0.5103
WP_229973054.1	Arthrobacter sp. zg-Y916	0.94	0.5102
WP_240238395.1	Nocardioides sp. CFH 31398	0.95	0.5101
QCB95925.1	Arthrobacter sp. PAMC25564	0.96	0.51
WP_205759988.1	Arthrobacter sp. PAMC25564	0.96	0.51
WP_014011186.1	Corynebacterium variabile	0.96	0.51
WP_370442226.1	Kineococcus sp. LSe6-4	0.96	0.51
WP_334172203.1	Sinomonas sp.	0.96	0.51
WP_375001112.1	Aeromicrobium sp. CTD01-1L150	0.98	0.5097
WP_066567331.1	Corynebacterium crudilactis	0.95	0.5087
WP_230108951.1	Microbacterium foliorum	0.96	0.5087
WP_036326095.1	Microbacterium sp. B19	0.96	0.5086
SIS14684.1	Microbacterium sp. RURRCA19A	0.96	0.5086
WP_076494824.1	Microbacterium sp. RURRCA19A	0.96	0.5086
WP_302263880.1	Paeniglutamicibacter sulfureus	0.96	0.5086
MDT2007352.1	Rhodococcus opacus	0.96	0.5086
TQC42999.1	Rhodococcus sp. WS4	0.96	0.5086
WP_292692884.1	unclassified Microbacterium	0.96	0.5086
WP_367638768.1	Kineococcus endophyticus	0.96	0.5085
WP_118927364.1	Nocardioides immobilis	0.98	0.5084
MCB5280404.1	Arthrobacter sp. ES1	0.94	0.5073
WP_370719418.1	Kineococcus mangrovi	0.94	0.5073
WP_311210723.1	unclassified Aeromicrobium	0.94	0.5073
WP_226773110.1	unclassified Arthrobacter	0.94	0.5073
WP_065367045.1	Corynebacterium	0.96	0.5072
WP_003859270.1	Corynebacterium	0.96	0.5072
WP_143855141.1	Corynebacterium glutamicum	0.96	0.5072
WP_172769006.1	Corynebacterium glutamicum	0.96	0.5072
WP_011015082.1	Corynebacterium glutamicum	0.96	0.5072
WP_004567648.1	Corynebacterium glutamicum	0.96	0.5072
WP_059289681.1	Corynebacterium glutamicum	0.96	0.5072
WP_087062552.1	Corynebacterium glutamicum	0.96	0.5072
WP_126121476.1	Corynebacterium hylobatis	0.96	0.5072
WP_307964875.1	Sinomonas sp. ASV322	0.96	0.5072
MEW1960644.1	Kineococcus sp. NPDC059986	0.97	0.5071
WP_192594440.1	Nesterenkonia lutea	0.94	0.5058
WP_138416685.1	Sinomonas gamaensis	0.95	0.5058
WP_227916894.1	Arthrobacter caoxuetaonis	0.96	0.5057
WP_264268666.1	Paeniglutamicibacter	0.96	0.5057
WP_007269574.1	Paeniglutamicibacter gangotriensis	0.96	0.5057
WP_306962237.1	Arthrobacter	0.94	0.5044
WP_307075537.1	Arthrobacter pascens	0.94	0.5044
WP_306905668.1	Arthrobacter pascens	0.94	0.5044
WP_211298948.1	Kineococcus rhizosphaerae	0.94	0.5044
WP_119702901.1	Aeromicrobium endophyticum	0.96	0.5043
[truncated: 29 more rows]

## Sheet: Data sheet 2
Data sheet 2. VanB1 homologs found in Bacteria.
Accession number	Organism	Query cover	Identity
WP_305489795.1	Pseudomonas sp. FP2300	1	0.7401
WP_104004421.1	Marinobacterium lutimaris	1	0.633
WP_330208350.1	unclassified Pseudomonas	1	0.6024
WP_140852147.1	Sphingomonas glacialis	0.96	0.5773
WP_132266988.1	Novosphingobium sp. PhB57	0.96	0.5741
WP_213306742.1	Acidovorax sp. CCYZU-2555	1	0.5627
WP_159830837.1	Novosphingobium sp. TCA1	0.96	0.5619
WP_242098599.1	Sphingomonas sp. CROZ-RG-20F-R02-07	0.96	0.5615
WP_260923958.1	Novosphingobium sp. 9	0.96	0.5584
WP_265305843.1	Verminephrobacter eiseniae	0.97	0.5566
WP_265301430.1	Verminephrobacter eiseniae	0.97	0.5566
WP_011809142.1	Verminephrobacter eiseniae	0.97	0.5566
WP_314230174.1	Roseomonas mucosa	0.74	0.5533
WP_021232501.1	Novosphingobium lindaniclasticum	0.96	0.5521
WP_265288382.1	Verminephrobacter eiseniae	0.97	0.5503
WP_310635163.1	Burkholderia cenocepacia	0.99	0.5491
WP_090812025.1	Paraburkholderia tuberum	0.99	0.5491
WP_109087087.1	Azospirillum sp. TSH100	0.98	0.548
WP_332549632.1	Comamonas sp.	1	0.5474
WP_277667034.1	Novosphingobium lindaniclasticum	0.97	0.5469
WP_068875936.1	unclassified Phenylobacterium	0.98	0.5463
WP_332682667.1	Comamonas sp.	1	0.5443
WP_332537129.1	Comamonas sp.	1	0.5443
WP_012976873.1	Azospirillum sp. B510	0.93	0.5437
WP_298373990.1	Azospirillum sp.	0.98	0.5387
WP_325583949.1	Eoetvoesiella sp.	0.99	0.5368
WP_109121090.1	Azospirillum sp. TSO22-1	0.96	0.5363
WP_119829207.1	Azospirillum cavernae	0.98	0.5342
WP_108548179.1	Azospirillum humicireducens	0.98	0.5342
WP_331087595.1	Phenylobacterium sp.	0.98	0.5337
WP_093971576.1	Pusillimonas sp. T2	0.98	0.5311
WP_117414212.1	Breoghania sp. L-A4	1	0.5303
WP_075800517.1	Roseomonas gilardii	1	0.5287
WP_314285096.1	Roseomonas gilardii	1	0.5287
WP_126612925.1	Azospirillum griseum	0.98	0.528
WP_123660260.1	Pusillimonas sp. NJUB218	0.98	0.528
WP_145144765.1	Roseomonas gilardii	0.99	0.5273
WP_075821453.1	Roseomonas	1	0.5257
WP_027281654.1	Roseomonas gilardii	1	0.5257
WP_191085538.1	Roseococcus microcysteis	0.96	0.525
WP_185778858.1	Pusillimonas minor	0.98	0.5248
WP_099780860.1	Roseomonas	1	0.5227
WP_168550376.1	Roseomonas mucosa	1	0.5227
WP_076970270.1	Roseomonas mucosa	1	0.5227
WP_027297417.1	Roseomonas mucosa	1	0.5227
WP_265548135.1	Roseomonas mucosa	1	0.5227
WP_230448788.1	Roseomonas sp. OT10	0.98	0.5199
WP_019462770.1	Roseomonas sp. B5	1	0.5196
WP_244433890.1	Azospirillum sp. B506	0.85	0.5189
WP_261936914.1	Sphingomonas bisphenolicum	0.96	0.5189
WP_184385874.1	Roseococcus suduntuyensis	0.96	0.5171
WP_206928920.1	Roseococcus thiosulfatophilus	0.96	0.5171
WP_340644796.1	Phenylobacterium sp.	0.98	0.5154
WP_134094274.1	Novosphingobium sp. PhB55	0.94	0.5142
WP_107988888.1	Breoghania corrubedonensis	0.99	0.5138
WP_247561048.1	Roseomonas gilardii	1	0.5136
WP_378476617.1	Rhodoplanes azumiensis	0.94	0.5097
WP_113932274.1	Eoetvoesiella caeni	0.99	0.5092
WP_394064351.1	Xanthobacter autotrophicus	0.99	0.5091
WP_282639069.1	Xanthobacter autotrophicus	0.99	0.5091
XAH25257.1	Xylophilus sp. GW821-FHT01B05	0.99	0.509
WP_212017508.1	Bradyrhizobium tropiciagri	0.98	0.5077
WP_272780712.1	Rhodoplanes	0.95	0.5064
WP_184807617.1	Nitrospirillum iridis	0.98	0.5061
UUZ71413.1	Polaromonas sp. P1(28)-8	0.98	0.5061
WP_111418537.1	Rhodoplanes roseus	0.94	0.5048
WP_153491225.1	Segnochrobactrum spirostomi	0.95	0.5048
WP_305106741.1	Paracraurococcus lichenis	0.98	0.5047
WP_140942692.1	Prosthecomicrobium hirschii	0.99	0.5046
WP_054359104.1	Prosthecomicrobium hirschii	0.99	0.5046
WP_377805812.1	Azospirillum sp. A29	0.98	0.5031
WP_280980963.1	unclassified Bradyrhizobium	0.98	0.5031
WP_212492314.1	Bradyrhizobium jicamae	0.99	0.503
WP_251707407.1	Hydrogenophaga intermedia	0.98	0.503
WP_093103235.1	Variovorax sp. CF079	0.98	0.503
WP_109333142.1	Azospirillum thermophilum	0.97	0.5016
WP_171218263.1	Enterovirga aerilata	0.97	0.5016
WP_092963617.1	Falsiroseomonas stagni	0.99	0.5015
WP_297654447.1	Hydrogenophaga sp.	0.99	0.5015
WP_264411560.1	Prosthecomicrobium hirschii	0.99	0.5015
WP_056466001.1	Rhizobacter sp. Root404	0.98	0.5015
WP_280973712.1	unclassified Bradyrhizobium	0.99	0.5015
WP_307689701.1	Variovorax ginsengisoli	0.98	0.5015
WP_239142607.1	Variovorax sp. WS11	0.96	0.5015
WP_149232342.1	Azospirillum	0.96	0.5
MBY6262799.1	Azospirillum sp. 412522	0.98	0.5
WP_212393191.1	Bradyrhizobium jicamae	0.99	0.5
WP_146987261.1	Bradyrhizobium macuxiense	0.98	0.5
WP_114363902.1	Ciceribacter lividus	0.98	0.5
WP_252833085.1	Ciceribacter sp. RN22	0.98	0.5
WP_145750593.1	Nitrospirillum amazonense	0.95	0.5
WP_077591908.1	Polaromonas sp. A23	0.98	0.5
WP_111358356.1	Rhodoplanes elegans	0.94	0.5
WP_016846195.1	Bradyrhizobium	0.98	0.4985
WP_309971860.1	Variovorax guangxiensis	0.96	0.4985
MDR6538176.1	Variovorax soli	0.96	0.4985
WP_021075927.1	Bradyrhizobium	0.99	0.497
WP_044586573.1	Bradyrhizobium sp. LTSPM299	0.99	0.497
WP_011484289.1	Polaromonas sp. JS666	0.98	0.497
WP_126836442.1	Variovorax sp. MHTC-1	0.98	0.497
WP_029010558.1	Azospirillum halopraeferens	0.96	0.4969
WP_109107126.1	Azospirillum sp. TSO35-2	0.96	0.4969
WP_279708307.1	Bradyrhizobium sp. CER78	0.98	0.4969
WP_129331961.1	Ciceribacter ferrooxidans	0.98	0.4969
WP_015933407.1	Methylobacterium nodulans	0.98	0.4969
WP_204240832.1	Microvirga arvi	0.98	0.4969
MCF5938171.1	Xanthomonas perforans	0.87	0.4965
WP_065625065.1	Xanthomonas euvesicatoria	0.73	0.4959
WP_076999065.1	Variovorax sp. KK3	0.98	0.4955
WP_225712933.1	Bradyrhizobium semiaridum	0.98	0.4954
WP_097677151.1	Bradyrhizobium sp. C9	0.98	0.4954
WP_223969506.1	Bradyrhizobium sp. RD5-C2	0.99	0.4954
MDF2119010.1	Roseiarcaceae bacterium H3SJ34-1	0.98	0.4954
WP_164573237.1	Rhodopseudomonas sp. BR0C11	0.8	0.4943
WP_345541033.1	Variovorax defluvii	0.98	0.494
MBT2322607.1	Variovorax paradoxus	0.98	0.494
WP_309904727.1	Variovorax soli	0.98	0.494
WP_106556033.1	Variovorax sp. WS11	0.98	0.494
WP_076866306.1	Bradyrhizobium mercantei	0.98	0.4939
WP_194470972.1	Bradyrhizobium sp. CCBAU 51753	0.99	0.4939
WP_353703882.1	Bradyrhizobium sp. INPA03-11B	0.98	0.4939
WP_305348350.1	Polaromonas sp.	0.98	0.4939
WP_332775740.1	Polaromonas sp.	0.98	0.4939
WP_318405117.1	Polaromonas sp. SM01	0.98	0.4939
WP_182307914.1	Ciceribacter thiooxidans	0.98	0.4938
WP_244748816.1	Methylobacterium indicum	0.96	0.4938
WP_203156907.1	Methylobacterium aquaticum	0.96	0.4937
WP_139035366.1	Methylobacterium terricola	0.96	0.4937
WP_322952245.1	Nitrospirillum sp. BR 11163	0.96	0.4937
WTN46053.1	Streptomyces sp. NBC_00631	0.87	0.4931
WP_344123705.1	Kocuria aegyptia	0.83	0.4927
WP_194459021.1	Bradyrhizobium sp. CCBAU 53421	0.99	0.4924
WP_044540568.1	Bradyrhizobium sp. LTSP885	0.99	0.4924
WP_342712989.1	Bradyrhizobium sp. B124	0.98	0.4923
WP_375776548.1	Bradyrhizobium sp. ma5	0.98	0.4923
WP_261970885.1	Prosthecodimorpha staleyi	0.99	0.4923
WP_286560316.1	Variovorax sp. J22R133	0.98	0.4923
WP_149820728.1	Salinarimonas soli	0.96	0.4921
WP_246774267.1	Bradyrhizobium diazoefficiens	0.71	0.4915
WP_366239652.1	Kocuria palustris	0.86	0.4912
WP_235444604.1	Kocuria palustris	0.86	0.4912
WP_162587885.1	Variovorax sp. RA8	0.98	0.4911
MFI5445329.1	Polaromonas sp. UC242_47	1	0.491
WP_214693294.1	Variovorax paradoxus	0.98	0.491
WP_229197854.1	Bradyrhizobium acaciae	0.99	0.4909
WP_092085929.1	Bradyrhizobium brasilense	0.98	0.4909
WP_195788309.1	Bradyrhizobium genosp. L	0.99	0.4909
WP_229179404.1	Bradyrhizobium ivorense	0.99	0.4909
WP_166214324.1	Bradyrhizobium septentrionale	0.98	0.4908
WP_166298780.1	Bradyrhizobium sp. 2S1	0.98	0.4908
WP_165126044.1	Bradyrhizobium sp. 6(2017)	0.98	0.4908
WP_050627147.1	Bradyrhizobium viridifuturi	0.98	0.4908
WP_209596272.1	Jiella mangrovi	0.98	0.4908
KMO12089.1	Methylobacterium indicum	0.96	0.4906
WP_244276605.1	Methylobacterium indicum	0.96	0.4906
WP_279357504.1	Methylobacterium indicum	0.96	0.4906
WP_326485553.1	Nitrospirillum amazonense	0.96	0.4906
WP_088875330.1	Nitrospirillum viridazoti	0.96	0.4906
WP_337355209.1	Prosthecomicrobium sp. N25	0.97	0.4906
WP_254103134.1	Bradyrhizobium sp. CCGUVB1N3	0.94	0.4904
WP_286622194.1	unclassified Variovorax	0.98	0.4894
WP_286545911.1	Variovorax sp. J22G47	0.98	0.4894
WP_229166064.1	Bradyrhizobium altum	0.98	0.4892
WP_326880975.1	Aliidongia sp.	0.96	0.489
WP_322341633.1	Hydrogenophaga sp.	0.96	0.489
WP_093571430.1	Methylobacterium sp. 174MFSha1.1	0.97	0.489
WP_149956983.1	Zafaria cholistanensis	0.94	0.4887
WP_113887398.1	Roseiarcus fermentans	0.93	0.4886
WP_301815067.1	Variovorax ginsengisoli	0.98	0.4881
WP_286532571.1	Variovorax sp. J31P179	0.98	0.4881
WP_203077445.1	Roseomonas ponticola	0.99	0.4879
WP_376965675.1	Bradyrhizobium erythrophlei	0.99	0.4878
WP_229182039.1	Bradyrhizobium oropedii	0.99	0.4878
WP_293603933.1	Polaromonas sp. UBA4122	0.98	0.4878
WP_139864528.1	Bradyrhizobium ivorense	0.98	0.4877
WP_095733114.1	Bradyrhizobium sp. UFLA03-84	0.98	0.4877
NTJ68467.1	Rhizobium rhizogenes	0.98	0.4877
WP_212315683.1	unclassified Bradyrhizobium	0.98	0.4877
WP_349961228.1	unclassified Rhizobium	0.98	0.4877
WP_207456434.1	Azospirillum sp. SYSU D00513	0.98	0.4876
WP_248665428.1	Roseomonas acroporae	0.98	0.4876
KTS19252.1	Methylobacterium indicum	0.96	0.4875
WP_244496659.1	Methylobacterium indicum	0.96	0.4875
WP_145618370.1	Nitrospirillum amazonense	0.96	0.4874
WP_091883583.1	Methylobacterium	0.96	0.4873
WP_060846751.1	Methylobacterium	0.96	0.4873
WP_322914813.1	Nitrospirillum sp. BR 11164	0.95	0.4873
WP_093379724.1	Variovorax sp. OV329	0.98	0.4864
WP_305560917.1	Polaromonas sp.	0.98	0.4863
WP_225151672.1	Bradyrhizobium sp. NBAIM08	0.99	0.4862
WP_305315754.1	Hydrogenophaga sp.	0.98	0.4862
WP_159605183.1	Hydrogenophaga sp. PBL-H3	0.98	0.4862
WP_311849045.1	Methylocella sp. CPCC 101449	0.98	0.4862
WP_316701765.1	Piscinibacter gummiphilus	0.98	0.4862
WP_291613597.1	Bradyrhizobium sp.	0.98	0.4861
WP_183446663.1	Microvirga lupini	0.98	0.4861
WP_342360810.1	Terrirubrum flagellatum	0.96	0.4858
WP_253374217.1	Methylorubrum	0.96	0.4857
WP_007864170.1	Polaromonas sp. CF318	0.71	0.4854
WP_068682950.1	unclassified Variovorax	0.98	0.4851
WP_286524570.1	Variovorax sp. J31P207	0.98	0.4851
WP_086924025.1	Variovorax sp. JS1663	0.98	0.485
WP_074127895.1	Bradyrhizobium sp. NAS96.2	0.99	0.4849
WP_225647719.1	Bradyrhizobium australafricanum	0.98	0.4848
WP_229189562.1	Bradyrhizobium brasilense	0.98	0.4848
WP_139481082.1	Bradyrhizobium ivorense	0.99	0.4848
WP_212354544.1	Bradyrhizobium jicamae	0.99	0.4848
WP_338697107.1	Bradyrhizobium sp. 26S5	0.98	0.4848
WP_253638806.1	Bradyrhizobium sp. USDA 4541	0.98	0.4848
WP_050424032.1	Bradyrhizobium tropiciagri	0.98	0.4848
WP_163155939.1	Bradyrhizobium uaiense	0.99	0.4848
WP_166224600.1	Hydrogenophaga crocea	0.98	0.4848
WP_287467920.1	Hydrogenophaga sp.	0.98	0.4848
WP_068642461.1	Variovorax soli	0.98	0.4848
WP_028338563.1	Bradyrhizobium	0.98	0.4847
WP_283068627.1	Bradyrhizobium brasilense	0.98	0.4847
WP_225158624.1	Bradyrhizobium sp. BRP56	0.98	0.4847
WP_279371933.1	Bradyrhizobium sp. CB1650	0.98	0.4847
WP_244067090.1	Bradyrhizobium sp. Ce-3	0.98	0.4847
WP_375787571.1	Bradyrhizobium sp. Pha-3	0.98	0.4847
WP_305340148.1	Comamonadaceae	0.98	0.4846
WP_210804981.1	Microvirga	0.98	0.4845
WP_203269754.1	Microvirga arabica	0.98	0.4845
WP_135415869.1	Methylobacterium nonmethylotrophicum	0.96	0.4843
WP_091746192.1	Methylobacterium sp. ap11	0.96	0.4843
WP_145613183.1	Nitrospirillum amazonense	0.96	0.4843
WP_330498844.1	Nitrospirillum sp. BR 11752	0.96	0.4843
WP_145622241.1	Nitrospirillum viridazoti	0.96	0.4843
WP_305078749.1	Methylobacterium	0.96	0.4842
WP_300871100.1	Hydrogenophaga sp.	0.99	0.4833
WP_068632304.1	Variovorax sp. PAMC 28711	0.98	0.4833
WP_092124466.1	Bradyrhizobium erythrophlei	0.99	0.4832
WP_225188477.1	Bradyrhizobium sp. IC3195	0.99	0.4832
WP_109145037.1	Bradyrhizobium sp. SUTN9-2	0.99	0.4832
WP_211984636.1	Bradyrhizobium tropiciagri	0.99	0.4832
WP_370108378.1	Bradyrhizobium yuanmingense	0.99	0.4832
WP_225648105.1	Bradyrhizobium australafricanum	0.98	0.4831
WP_332741331.1	Hydrogenophaga sp.	0.98	0.4831
WP_236989999.1	Methylobacterium sp. SyP6R	0.96	0.4831
WP_012497042.1	Rhodopseudomonas palustris	0.98	0.4831
WP_110788819.1	Rhodopseudomonas palustris	0.98	0.4831
WP_090705242.1	unclassified Beijerinckia	0.98	0.4831
WP_317252750.1	Bradyrhizobium sp. BWA-3-5	0.71	0.4829
WP_245288320.1	Bradyrhizobium sp. Ec3.3	0.71	0.4829
WP_060771145.1	Methylobacterium sp. AMS5	0.98	0.4829
WP_135299174.1	Methylorubrum sp. Q1	0.98	0.4829
WP_296519377.1	Rhodoplanes sp.	0.98	0.4829
WP_286568650.1	Variovorax sp. J22R24	0.98	0.482
WP_338831010.1	Bradyrhizobium sp. 27S5	0.98	0.4818
WP_253589269.1	Bradyrhizobium sp. 33ap4	0.98	0.4818
WP_253625547.1	unclassified Bradyrhizobium	0.98	0.4818
WP_340344953.1	Variovorax rhizosphaerae	0.98	0.4818
WP_038382469.1	Bradyrhizobium	0.99	0.4817
WP_207835547.1	Bradyrhizobium quebecense	0.98	0.4816
WP_173641150.1	Bradyrhizobium sp. 41S5	0.98	0.4816
WP_126830648.1	Rhizobium fabae	0.98	0.4815
WP_125845135.1	Rhizobium pisi	0.98	0.4815
WP_184358833.1	Rhizobium sp. BK602	0.98	0.4815
WP_281038444.1	unclassified Rhizobium	0.98	0.4815
WP_262296978.1	Microvirga sesbaniae	0.98	0.4814
WP_190843192.1	Microvirga sp.	0.98	0.4814
WP_114768529.1	Microvirga subterranea	0.98	0.4814
WP_173948284.1	Microvirga terrae	0.98	0.4814
WP_099955463.1	Methylobacterium currus	0.96	0.4811
WP_232387237.1	Methylobacterium currus	0.96	0.4811
WP_099898980.1	Methylobacterium frigidaeris	0.96	0.4811
WP_109970577.1	Methylobacterium sp. 17Sr1-1	0.96	0.4811
WP_165080769.1	Methylobacterium sp. DB0501	0.96	0.4811
WP_048450477.1	Methylobacterium tarhaniae	0.96	0.4811
WP_322481691.1	Nitrospirillum sp. BR 11828	0.96	0.4811
WP_044563479.1	Azospirillum sp. B4	0.96	0.481
WP_099507793.1	Microvirga ossetica	0.96	0.481
WP_258768662.1	Bradyrhizobium arachidis	0.94	0.4808
WP_317258393.1	Bradyrhizobium sp. BWA-3-5	0.95	0.4808
WP_036013917.1	Bradyrhizobium	0.99	0.4801
WP_225145256.1	Bradyrhizobium sp. BRP20	0.99	0.4801
WP_225128125.1	Bradyrhizobium sp. IC3123	0.99	0.4801
WP_275513327.1	Bradyrhizobium yuanmingense	0.99	0.4801
WP_260345978.1	Bradyrhizobium yuanmingense	0.99	0.4801
WP_057026218.1	Bradyrhizobium yuanmingense	0.99	0.4801
WP_297747085.1	Hydrogenophaga sp.	0.98	0.4801
WP_011346067.1	Xanthomonas	0.98	0.4801
MFB0365605.1	Xanthomonas euvesicatoria	0.98	0.4801
WP_141342603.1	Bradyrhizobium sp. USDA 3458	0.98	0.48
WP_201806878.1	Piscinibacter sp. HJYY11	0.98	0.48
WP_013501492.1	Rhodopseudomonas	0.98	0.48
WP_119017928.1	Rhodopseudomonas palustris	0.98	0.48
WP_264074177.1	Rhodopseudomonas palustris	0.98	0.48
WP_264052962.1	Rhodopseudomonas palustris	0.98	0.48
WP_047309755.1	Rhodopseudomonas palustris	0.98	0.48
WP_107345379.1	Rhodopseudomonas palustris	0.98	0.48
WP_164637663.1	Rhodopseudomonas sp. BR0G17	0.98	0.48
WP_164605822.1	Rhodopseudomonas sp. BR0M22	0.98	0.48
WP_104602984.1	Xanthomonas	0.98	0.4799
WP_274396599.1	Xanthomonas cucurbitae	0.98	0.4799
WP_109960829.1	Methylobacterium terrae	0.96	0.4796
WP_048466678.1	Methylobacterium aquaticum	0.96	0.4795
WP_180552461.1	Sphaerotilus montanus	0.71	0.4793
WP_286610279.1	Variovorax sp. J22P168	0.98	0.4792
WP_286507372.1	Variovorax sp. J22P271	0.98	0.4792
WP_162581901.1	Variovorax sp. PBS-H4	0.98	0.4792
WP_172647068.1	Bradyrhizobium	0.99	0.4789
WP_307574697.1	Variovorax paradoxus	0.98	0.4789
WP_307639891.1	Variovorax paradoxus	0.98	0.4789
WP_324816558.1	Variovorax sp.	0.98	0.4788
WP_137483821.1	Bradyrhizobium	0.99	0.4787
MBR0851306.1	Bradyrhizobium diazoefficiens	0.99	0.4787
WP_304496952.1	Bradyrhizobium elkanii	0.99	0.4787
WP_128924033.1	Bradyrhizobium guangxiense	0.99	0.4787
WP_066513772.1	Bradyrhizobium macuxiense	0.99	0.4787
WP_326903479.1	Bradyrhizobium sp.	0.99	0.4787
WP_271570240.1	Bradyrhizobium sp. CCBAU 11386	0.99	0.4787
WP_271599781.1	Bradyrhizobium sp. CCBAU 45384	0.99	0.4787
WP_183250614.1	Bradyrhizobium sp. cir1	0.99	0.4787
WP_027549367.1	Bradyrhizobium sp. WSM2254	0.99	0.4787
WP_291145842.1	Hydrogenophaga sp.	0.98	0.4787
WP_225112428.1	unclassified Bradyrhizobium	0.99	0.4787
WP_340333984.1	Variovorax robiniae	0.98	0.4787
WP_022971372.1	Xanthomonas maliensis	0.99	0.4787
WP_377389135.1	Prauserella oleivorans	0.7	0.4786
WP_050401683.1	Bradyrhizobium embrapense	0.98	0.4785
WP_176533231.1	Bradyrhizobium quebecense	0.98	0.4785
WP_075857013.1	Rhizobium hainanense	0.98	0.4784
WP_135062540.1	unclassified Brevundimonas	0.98	0.4784
WP_201865299.1	Microvirga soli	0.98	0.4783
WP_203018004.1	Rhizobium rosettiformans	0.98	0.4783
WP_102018731.1	Rhizobium sp. TH135	0.98	0.4783
WP_145735441.1	Nitrospirillum amazonense	0.96	0.478
WP_213566262.1	Microvirga sp. 3-52	0.96	0.4778
WP_109221840.1	Kocuria rosea	0.88	0.4777
WP_115163135.1	Kocuria rosea	0.88	0.4777
WP_229587244.1	Kocuria sp. CCUG 69068	0.88	0.4777
WP_368795253.1	Kocuria sp. CPCC 205258	0.88	0.4777
WP_123630797.1	Salinisphaera orenii	0.88	0.4777
WP_027584212.1	Bradyrhizobium sp. Ai1a-2	0.95	0.4776
WP_188709222.1	Polaromonas eurypsychrophila	0.99	0.4776
WP_253591104.1	Bradyrhizobium elkanii	0.99	0.4773
WP_309125753.1	Kocuria sp.	0.93	0.4773
WP_291080525.1	Hydrogenophaga sp.	0.99	0.4772
WP_057682085.1	Xanthomonas	0.98	0.4772
WP_372177844.1	Xanthomonas axonopodis	0.98	0.4772
WP_218559221.1	Xanthomonas euvesicatoria	0.98	0.4772
WP_218211667.1	Xanthomonas euvesicatoria	0.98	0.4772
WP_036035343.1	Bradyrhizobium	0.99	0.4771
WP_036024744.1	Bradyrhizobium	0.99	0.4771
WP_212405337.1	Bradyrhizobium liaoningense	0.99	0.4771
WP_157286743.1	Bradyrhizobium yuanmingense	0.99	0.4771
WP_225136270.1	Bradyrhizobium yuanmingense	0.99	0.4771
WP_204744908.1	Hydrogenophaga sp. YM1	0.98	0.4771
WP_278864072.1	Kerstersia gyiorum	0.97	0.4771
WP_068375448.1	Kerstersia gyiorum	0.97	0.4771
WP_263989181.1	Rhodopseudomonas palustris	0.99	0.4771
WP_070398696.1	unclassified Hydrogenophaga	0.98	0.4771
WP_029818385.1	Xanthomonas	0.98	0.4771
WP_218555849.1	Xanthomonas euvesicatoria	0.98	0.4771
MFB0282784.1	Xanthomonas euvesicatoria	0.98	0.4771
WP_218496771.1	Xanthomonas euvesicatoria	0.98	0.4771
WP_348826413.1	Xanthomonas euvesicatoria	0.98	0.4771
WP_188540039.1	Kocuria dechangensis	0.92	0.477
WP_283064241.1	Bradyrhizobium brasilense	0.98	0.4769
WP_291687106.1	Bradyrhizobium sp.	0.98	0.4769
WP_048438768.1	Caenimonas sp. SL110	0.98	0.4769
WP_257827801.1	Rhizobacter sp. J219	0.98	0.4769
WP_114359123.1	Rhodopseudomonas	0.98	0.4769
WP_346295235.1	Rhodopseudomonas palustris	0.98	0.4769
WP_271100548.1	Rhodopseudomonas palustris	0.98	0.4769
WP_322517840.1	Rhodopseudomonas palustris	0.98	0.4769
WP_253624790.1	unclassified Bradyrhizobium	0.98	0.4769
SDH48722.1	Variovorax sp. OV700	0.96	0.4769
WP_200518363.1	Bradyrhizobium diazoefficiens	0.96	0.4765
WP_162575977.1	Variovorax sp. PBL-H6	0.98	0.4762
WP_345148058.1	Arthrobacter ginkgonis	0.94	0.4759
WP_307654498.1	Variovorax paradoxus	0.98	0.4759
WP_093012031.1	Variovorax sp. OV700	0.98	0.4759
WP_055804978.1	Variovorax sp. Root318D1	0.98	0.4759
WP_237867103.1	Bradyrhizobium	0.99	0.4756
WP_063696761.1	Bradyrhizobium centrolobii	0.99	0.4756
WP_212057532.1	Bradyrhizobium elkanii	0.99	0.4756
WP_128967955.1	Bradyrhizobium guangdongense	0.99	0.4756
WP_018645329.1	Bradyrhizobium huanghuaihaiense	0.99	0.4756
WP_211409543.1	Bradyrhizobium iriomotense	0.99	0.4756
WP_028134774.1	Bradyrhizobium japonicum	0.99	0.4756
WP_057756899.1	Bradyrhizobium manausense	0.99	0.4756
WP_282524454.1	Bradyrhizobium sp. Arg816	0.99	0.4756
WP_342727050.1	Bradyrhizobium sp. B097	0.99	0.4756
WP_220003987.1	Bradyrhizobium sp. BR 10261	0.99	0.4756
WP_283037191.1	Bradyrhizobium sp. CB82	0.99	0.4756
WP_271574619.1	Bradyrhizobium sp. CCBAU 11361	0.99	0.4756
WP_271580958.1	Bradyrhizobium sp. CCBAU 45389	0.99	0.4756
WP_271621697.1	Bradyrhizobium sp. CCBAU 51745	0.99	0.4756
WP_092187806.1	Bradyrhizobium sp. cf659	0.99	0.4756
WP_275171435.1	Bradyrhizobium sp. CSS354	0.99	0.4756
WP_092298898.1	Bradyrhizobium sp. Ghvi	0.99	0.4756
WP_354135675.1	Bradyrhizobium sp. LB11.1	0.99	0.4756
WP_270167516.1	Bradyrhizobium xenonodulans	0.99	0.4756
WP_128938112.1	Bradyrhizobium zhanjiangense	0.99	0.4756
WP_086123318.1	Hydrogenophaga sp. IBVHS1	0.98	0.4756
WP_257195650.1	unclassified Bradyrhizobium	0.99	0.4756
WP_172114089.1	Bradyrhizobium aeschynomenes	0.98	0.4755
WP_172181657.1	Bradyrhizobium aeschynomenes	0.98	0.4755
WP_341898802.1	Ferrovibrio terrae	0.98	0.4753
WP_092712902.1	Rhizobium multihospitium	0.98	0.4753
WP_324401217.1	Bradyrhizobium sp.	0.98	0.4752
WP_297685970.1	Ferrovibrio sp.	0.98	0.4752
WP_329795375.1	Microvirga sp. CF3062	0.98	0.4752
WP_199045631.1	Microvirga splendida	0.98	0.4752
WP_152710164.1	Microvirga tunisiensis	0.98	0.4752
WP_136557268.1	Rhizobium rhizophilum	0.98	0.4752
WP_147886576.1	Rhizobium sp. WL3	0.98	0.4752
WP_126919663.1	Rhizobium vallis	0.98	0.4752
WP_029708330.1	Rhodoferax saidenbachensis	0.96	0.4752
WP_311546340.1	Streptomonospora sp. DSM 45055	0.83	0.475
WP_286597641.1	Variovorax sp. J22P240	0.98	0.4749
WP_286614369.1	Variovorax sp. J22R115	0.98	0.4749
WP_057838166.1	Bradyrhizobium jicamae	0.96	0.4748
WP_048437368.1	Methylobacterium platani	0.96	0.4748
WP_355282284.1	Methylobacterium sp. EM32	0.96	0.4748
WP_284271927.1	Bradyrhizobium iriomotense	0.94	0.4744
WP_283038084.1	Bradyrhizobium sp. CB82	0.94	0.4744
WP_254128503.1	Bradyrhizobium sp. CCGUVB14	0.94	0.4744
WP_254191805.1	Bradyrhizobium sp. CCGUVB4N	0.94	0.4744
WP_069277127.1	Bradyrhizobium elkanii	0.99	0.4743
WP_348050794.1	Polaromonas sp.	0.98	0.4743
WP_296778202.1	Variovorax sp.	0.98	0.4743
WP_290467786.1	Kocuria rosea	0.88	0.4742
WP_368812092.1	Kocuria sp. CPCC 205263	0.88	0.4742
WP_008577963.1	Xanthomonas	0.98	0.4742
WP_277575273.1	Xanthomonas euvesicatoria	0.98	0.4742
WP_277572015.1	Xanthomonas euvesicatoria	0.98	0.4742
WP_218489599.1	Xanthomonas euvesicatoria	0.98	0.4742
WP_218556578.1	Xanthomonas euvesicatoria	0.98	0.4742
WP_218553249.1	Xanthomonas euvesicatoria	0.98	0.4742
WP_184422611.1	Xanthomonas euvesicatoria	0.98	0.4742
WP_218533846.1	Xanthomonas euvesicatoria	0.98	0.4742
WP_347126467.1	Xanthomonas perforans	0.98	0.4742
WP_236495116.1	Xanthomonas perforans	0.98	0.4742
WP_172785822.1	Bradyrhizobium	0.99	0.474
WP_197963517.1	Bradyrhizobium agreste	0.99	0.474
WP_258767699.1	Bradyrhizobium arachidis	0.99	0.474
WP_188097580.1	Bradyrhizobium campsiandrae	0.99	0.474
WP_197955399.1	Bradyrhizobium glycinis	0.99	0.474
WP_140982283.1	Bradyrhizobium guangdongense	0.99	0.474
WP_212348171.1	Bradyrhizobium liaoningense	0.99	0.474
WP_212259476.1	Bradyrhizobium liaoningense	0.99	0.474
WP_212461840.1	Bradyrhizobium manausense	0.99	0.474
WP_271504572.1	Bradyrhizobium sp. CCBAU 11357	0.99	0.474
WP_025038248.1	Bradyrhizobium sp. DOA9	0.99	0.474
WP_024513834.1	Bradyrhizobium sp. Tv2a-2	0.99	0.474
WP_370142970.1	Bradyrhizobium yuanmingense	0.99	0.474
WP_275497500.1	Bradyrhizobium yuanmingense	0.99	0.474
WP_275508319.1	Bradyrhizobium yuanmingense	0.99	0.474
WP_116957958.1	Hydrogenophaga	0.98	0.474
WP_337178918.1	Hydrogenophaga borbori	0.98	0.474
WP_253595016.1	Kerstersia gyiorum	0.97	0.474
WP_251332824.1	Kocuria rosea	0.93	0.474
WP_377544819.1	Paenarthrobacter sp. NPDC057355	0.93	0.474
WP_371893329.1	Xanthomonas axonopodis	0.98	0.474
WP_280294001.1	Xanthomonas euvesicatoria	0.98	0.474
WP_069279825.1	Bradyrhizobium elkanii	0.98	0.4738
WP_163156090.1	Bradyrhizobium uaiense	0.98	0.4738
WP_300297526.1	Ferrovibrio sp.	0.98	0.4738
WP_291025000.1	Hydrogenophaga sp.	0.98	0.4738
WP_325349081.1	Hydrogenophaga sp.	0.98	0.4738
UYO48003.1	Rhodopseudomonas palustris	0.98	0.4738
WP_104512576.1	Rhodopseudomonas palustris	0.98	0.4738
WP_254985683.1	Rhodopseudomonas palustris	0.98	0.4738
WP_054163599.1	Rhodopseudomonas sp. AAP120	0.98	0.4738
WP_022722644.1	Rhodopseudomonas sp. B29	0.98	0.4738
WP_200495987.1	Bradyrhizobium diazoefficiens	0.96	0.4734
WP_063921321.1	Bradyrhizobium sp. DOA1	0.96	0.4734
WP_286663835.1	Variovorax sp. J2P1-59	0.98	0.4731
WP_024580329.1	Bradyrhizobium	0.99	0.4729
WP_100952208.1	Bradyrhizobium sp. SK17	0.99	0.4729
WP_099796156.1	Variovorax sp. 54	0.98	0.4729
WP_101492135.1	Variovorax sp. RO1	0.98	0.4729
WP_253607085.1	Bradyrhizobium	0.98	0.4727
WP_168857262.1	Bradyrhizobium brasilense	0.98	0.4727
WP_141340760.1	Bradyrhizobium sp. USDA 3458	0.98	0.4727
WP_218508934.1	Variovorax sp. dw_308	0.98	0.4727
WP_213956233.1	Variovorax sp. dw_954	0.98	0.4727
WP_211387022.1	Bradyrhizobium	0.99	0.4726
WP_258762931.1	Bradyrhizobium	0.99	0.4726
WP_063979736.1	Bradyrhizobium	0.99	0.4726
WP_027564263.1	Bradyrhizobium	0.99	0.4726
WP_130211937.1	Bradyrhizobium genosp. SA-3	0.99	0.4726
WP_128962767.1	Bradyrhizobium guangzhouense	0.99	0.4726
WP_260385641.1	Bradyrhizobium huanghuaihaiense	0.99	0.4726
WP_284270663.1	Bradyrhizobium iriomotense	0.99	0.4726
WP_041960697.1	Bradyrhizobium japonicum	0.99	0.4726
WP_248881616.1	Bradyrhizobium japonicum	0.99	0.4726
WP_028160341.1	Bradyrhizobium japonicum	0.99	0.4726
WP_304494659.1	Bradyrhizobium japonicum	0.99	0.4726
WP_212428082.1	Bradyrhizobium manausense	0.99	0.4726
WP_212297451.1	Bradyrhizobium manausense	0.99	0.4726
WP_212322445.1	Bradyrhizobium manausense	0.99	0.4726
WP_135177951.1	Bradyrhizobium niftali	0.99	0.4726
WP_080137613.1	Bradyrhizobium sacchari	0.99	0.4726
WP_063993545.1	Bradyrhizobium sp.	0.99	0.4726
WP_249760184.1	Bradyrhizobium sp. C-145	0.99	0.4726
WP_283024061.1	Bradyrhizobium sp. CB1717	0.99	0.4726
WP_254097312.1	Bradyrhizobium sp. CCGUVB1N3	0.99	0.4726
WP_234681938.1	Bradyrhizobium sp. Oc8	0.99	0.4726
WP_316232611.1	Bradyrhizobium sp. SZCCHNPS2010	0.99	0.4726
WP_247383463.1	unclassified Bradyrhizobium	0.99	0.4726
WP_006339023.1	Gordonia rhizosphera	0.94	0.4725
WP_368798097.1	Kocuria sp. CPCC 205268	0.83	0.4725
WP_172133533.1	Bradyrhizobium aeschynomenes	0.98	0.4724
WP_008961809.1	Bradyrhizobium sp. STM 3809	0.98	0.4724
WP_316218632.1	Bradyrhizobium sp. SZCCHNR3003	0.98	0.4724
WP_316178012.1	Bradyrhizobium sp. SZCCHNRI1009	0.98	0.4724
WP_315805848.1	Bradyrhizobium sp. SZCCHNS3002	0.98	0.4724
WP_315781974.1	unclassified Bradyrhizobium	0.98	0.4724
WP_315721434.1	unclassified Bradyrhizobium	0.98	0.4724
WP_284421787.1	unclassified Bradyrhizobium	0.98	0.4724
WP_212439340.1	Bradyrhizobium sp. AUGA SZCCT0431	0.98	0.4722
WP_153363418.1	Rhizobium sp. ICMP 5592	0.98	0.4722
WP_006724876.1	Agrobacterium albertimagni	0.98	0.472
WP_254675488.1	Devosia ureilytica	0.98	0.472
WP_202060219.1	Microvirga aerilata	0.98	0.472
WP_036359054.1	Microvirga sp. BSC39	0.98	0.472
WP_196263192.1	Microvirga terrestris	0.98	0.472
WP_262273267.1	Microvirga yunnanensis	0.98	0.472
WP_310243520.1	Rhizobium rosettiformans	0.98	0.472
WP_076393381.1	Rhizobium sp. RU33A	0.98	0.472
WP_189046924.1	Aliidongia dinghuensis	0.95	0.4715
WP_173129305.1	Aquabacterium terrae	0.99	0.4715
WP_370437895.1	Microvirga sp. TS319	0.96	0.4715
WP_203441460.1	Microvirga sp. VF16	0.96	0.4715
WP_296792833.1	Variovorax sp.	0.98	0.4713
WP_296731976.1	Variovorax sp.	0.98	0.4713
WP_261213692.1	Variovorax sp. CY25R-8	0.98	0.4713
WP_093343084.1	Variovorax sp. PDC80	0.98	0.4713
WP_157329685.1	Bradyrhizobium cajani	0.94	0.4712
WP_100233394.1	Bradyrhizobium forestalis	0.94	0.4712
WP_057743345.1	Bradyrhizobium manausense	0.94	0.4712
WP_372173251.1	Xanthomonas euvesicatoria	0.98	0.4711
WP_188149162.1	Bradyrhizobium campsiandrae	0.99	0.4709
WP_260372217.1	Bradyrhizobium sp. CB1015	0.99	0.4709
WP_370138440.1	Bradyrhizobium sp. USDA 313	0.99	0.4709
WP_128262965.1	Bradyrhizobium yuanmingense	0.99	0.4709
WP_284177228.1	Rhabdaerophilum sp. SD176	0.99	0.4709
WP_225138973.1	unclassified Bradyrhizobium	0.99	0.4709
WP_225147043.1	unclassified Bradyrhizobium	0.99	0.4709
WP_137482105.1	Bradyrhizobium	0.98	0.4708
WP_028344265.1	Bradyrhizobium	0.98	0.4708
WP_310879722.1	Bradyrhizobium brasilense	0.98	0.4708
WP_168855172.1	Bradyrhizobium brasilense	0.98	0.4708
WP_050402932.1	Bradyrhizobium embrapense	0.98	0.4708
WP_057018017.1	Bradyrhizobium pachyrhizi	0.98	0.4708
WP_342724104.1	Bradyrhizobium sp. B097	0.98	0.4708
WP_375785100.1	Bradyrhizobium sp. Pha-3	0.98	0.4708
WP_346510966.1	Brevundimonas naejangsanensis	0.98	0.4708
WP_134470076.1	Cryobacterium sp. TMS1-13-1	0.93	0.4708
WP_341914162.1	Ferrovibrio terrae	0.98	0.4708
WP_141881523.1	Homoserinimonas aerilata	0.93	0.4708
WP_109244268.1	Kocuria rosea	0.88	0.4708
MFI7583930.1	Kocuria sp. M1N1S27	0.88	0.4708
WP_017834001.1	Kocuria sp. UCD-OTCP	0.88	0.4708
WP_095649906.1	Kocuria sp. WN036	0.88	0.4708
WP_011159160.1	Rhodopseudomonas palustris	0.98	0.4708
WP_011440802.1	Rhodopseudomonas palustris	0.98	0.4708
WP_368831834.1	unclassified Kocuria	0.88	0.4708
WP_387438664.1	unclassified Paenarthrobacter	0.93	0.4708
GER17420.1	Variovorax boronicumulans	0.96	0.4708
GER11939.1	Variovorax boronicumulans	0.96	0.4708
BEP56097.1	Variovorax sp. V118	0.96	0.4708
BEP67879.1	Variovorax sp. V35	0.96	0.4708
QQO35777.1	Bradyrhizobium diazoefficiens	0.96	0.4702
QQN65581.1	Bradyrhizobium diazoefficiens	0.96	0.4702
WP_325016992.1	Bradyrhizobium sp.	0.96	0.4702
WP_283046546.1	Bradyrhizobium sp. CIAT3101	0.96	0.4702
WP_024519966.1	Bradyrhizobium sp. Tv2a-2	0.96	0.4702
WP_063695010.1	Bradyrhizobium stylosanthis	0.96	0.4702
WP_244941543.1	Bradyrhizobium yuanmingense	0.86	0.47
WP_306877632.1	Variovorax boronicumulans	0.98	0.4699
WP_153285129.1	Variovorax paradoxus	0.98	0.4699
WP_307701901.1	Variovorax paradoxus	0.98	0.4699
WP_395348080.1	Variovorax sp. UC122_21	0.98	0.4699
WP_341892323.1	Variovorax sp. YR752	0.98	0.4699
WP_076826083.1	Bradyrhizobium brasilense	0.98	0.4697
WP_068833980.1	Polaromonas jejuensis	0.99	0.4697
WP_340366289.1	Variovorax humicola	0.98	0.4697
WP_219684446.1	Bradyrhizobium	0.99	0.4695
WP_237874169.1	Bradyrhizobium	0.99	0.4695
WP_028148570.1	Bradyrhizobium	0.99	0.4695
WP_038945076.1	Bradyrhizobium	0.99	0.4695
WP_092218156.1	Bradyrhizobium arachidis	0.99	0.4695
WP_195799797.1	Bradyrhizobium commune	0.99	0.4695
WP_200517878.1	Bradyrhizobium diazoefficiens	0.99	0.4695
WP_200472499.1	Bradyrhizobium diazoefficiens	0.99	0.4695
WP_128953432.1	Bradyrhizobium guangzhouense	0.99	0.4695
WP_148744740.1	Bradyrhizobium hipponense	0.99	0.4695
WP_212374000.1	Bradyrhizobium japonicum	0.99	0.4695
WP_304492941.1	Bradyrhizobium japonicum	0.99	0.4695
WP_212447658.1	Bradyrhizobium manausense	0.99	0.4695
WP_247318182.1	Bradyrhizobium sp. 141	0.99	0.4695
WP_262047241.1	Bradyrhizobium sp. Bra78	0.99	0.4695
WP_271615068.1	Bradyrhizobium sp. CCBAU 51627	0.99	0.4695
WP_194463961.1	Bradyrhizobium sp. CCBAU 53340	0.99	0.4695
WP_254108012.1	Bradyrhizobium sp. CCGUVB23	0.99	0.4695
WP_254192237.1	Bradyrhizobium sp. CCGUVB4N	0.99	0.4695
WP_370988222.1	Bradyrhizobium sp. DN5	0.99	0.4695
WP_027522740.1	Bradyrhizobium sp. Ec3.3	0.99	0.4695
WP_092227310.1	Bradyrhizobium sp. Gha	0.99	0.4695
WP_354201434.1	Bradyrhizobium sp. JR4.1	0.99	0.4695
WP_354179241.1	Bradyrhizobium sp. LA6.1	0.99	0.4695
WP_369725965.1	Bradyrhizobium sp. LLZ17	0.99	0.4695
WP_091894074.1	Bradyrhizobium sp. Rc2d	0.99	0.4695
WP_007606896.1	Bradyrhizobium sp. WSM471	0.99	0.4695
WP_145667655.1	Bradyrhizobium stylosanthis	0.99	0.4695
WP_063692207.1	Bradyrhizobium stylosanthis	0.99	0.4695
WP_354211852.1	unclassified Bradyrhizobium	0.99	0.4695
WP_247314489.1	unclassified Bradyrhizobium	0.99	0.4695
WP_054591152.1	Xanthomonas	0.98	0.4695
WP_065033057.1	Xanthomonas arboricola	0.98	0.4695
WP_184649292.1	Xanthomonas euroxanthea	0.98	0.4695
WP_180315715.1	Xanthomonas hortorum	0.98	0.4695
WP_116905840.1	Xanthomonas nasturtii	0.98	0.4695
WP_064632888.1	Xanthomonas nasturtii	0.98	0.4695
WP_012042398.1	Bradyrhizobium	0.98	0.4693
WP_316380868.1	Bradyrhizobium sp.	0.98	0.4693
WP_316238455.1	Bradyrhizobium sp. SZCCHNR1015	0.98	0.4693
WP_047124569.1	Xanthomonas arboricola	0.98	0.4693
WP_039816635.1	Xanthomonas arboricola	0.98	0.4693
WP_128416892.1	Xanthomonas populi	0.98	0.4693
WP_377401651.1	Rhizobium helianthi	0.98	0.4691
WP_107356403.1	Rhodopseudomonas palustris	0.98	0.4691
WP_069043205.1	Agrobacterium sp. RAC06	0.98	0.4689
KPU96571.1	Variovorax paradoxus	0.98	0.4685
WP_284620249.1	Aquabacterium humicola	0.99	0.4683
QRF59669.1	Variovorax paradoxus	0.98	0.4683
WP_280817316.1	Variovorax sp. TBS-050B	0.98	0.4683
WP_328224530.1	Streptomyces sp. NBC_00310	0.85	0.4681
WP_218543048.1	Xanthomonas euvesicatoria	0.98	0.4681
WP_028141784.1	Bradyrhizobium	0.99	0.4679
WP_208085051.1	Bradyrhizobium barranii	0.99	0.4679
WP_135166306.1	Bradyrhizobium frederickii	0.99	0.4679
WP_247985408.1	Bradyrhizobium sp. 186	0.99	0.4679
WP_271538462.1	Bradyrhizobium sp. CCBAU 45321	0.99	0.4679
WP_271589818.1	Bradyrhizobium sp. CCBAU 53415	0.99	0.4679
WP_354127423.1	Bradyrhizobium sp. i1.15.2	0.99	0.4679
WP_084809558.1	Bradyrhizobium sp. NAS80.1	0.99	0.4679
WP_375161637.1	Bradyrhizobium sp. RDT46	0.99	0.4679
WP_124161194.1	Bradyrhizobium sp. RP6	0.99	0.4679
WP_308071609.1	Kocuria sp. LUK	0.85	0.4679
WP_104598020.1	Xanthomonas arboricola	0.98	0.4679
WP_104596592.1	Xanthomonas arboricola	0.98	0.4679
WP_127151064.1	Xanthomonas euvesicatoria	0.98	0.4679
WP_212061107.1	Bradyrhizobium elkanii	0.98	0.4677
WP_209910202.1	Bradyrhizobium elkanii	0.98	0.4677
WP_208829864.1	Bradyrhizobium neotropicale	0.98	0.4677
WP_050383318.1	Bradyrhizobium pachyrhizi	0.98	0.4677
WP_097671502.1	Bradyrhizobium sp. C9	0.98	0.4677
WP_194473115.1	Bradyrhizobium sp. CCBAU 51753	0.98	0.4677
WP_050422952.1	Bradyrhizobium tropiciagri	0.98	0.4677
MFI4932054.1	Burkholderiales bacterium	0.98	0.4677
WP_048443166.1	Methylobacterium variabile	0.98	0.4675
WP_368822967.1	Kocuria sp. CPCC 205281	0.88	0.4674
MFI7493725.1	Kocuria sp. M4R2S49	0.88	0.4674
MFI7579465.1	Kocuria sp. M4R5S9	0.88	0.4674
WP_380212825.1	Kocuria sp. NPDC057446	0.88	0.4674
WP_058599700.1	Aureimonas ureilytica	0.96	0.4671
WP_119555741.1	Acidovorax cavernicola	0.98	0.4669
WP_369632148.1	unclassified Variovorax	0.98	0.4669
WP_307586007.1	Variovorax	0.98	0.4669
WP_062470620.1	Variovorax	0.98	0.4669
WP_280809761.1	Variovorax boronicumulans	0.98	0.4669
WP_307605004.1	Variovorax boronicumulans	0.98	0.4669
WP_307605927.1	Variovorax boronicumulans	0.98	0.4669
WP_354355197.1	Variovorax boronicumulans	0.98	0.4669
WP_095744597.1	Variovorax boronicumulans	0.98	0.4669
WP_159272601.1	Variovorax boronicumulans	0.98	0.4669
WP_307694247.1	Variovorax boronicumulans	0.98	0.4669
WP_095950657.1	Variovorax boronicumulans	0.98	0.4669
WP_390345220.1	Variovorax boronicumulans	0.98	0.4669
WP_307638539.1	Variovorax boronicumulans	0.98	0.4669
WP_339090042.1	Variovorax paradoxus	0.98	0.4669
WP_042578551.1	Variovorax paradoxus	0.98	0.4669
WP_192195990.1	Variovorax sp. 38R	0.98	0.4669
WP_319360361.1	Variovorax sp. EBFNA2	0.98	0.4669
WP_056582990.1	Variovorax sp. Root473	0.98	0.4669
WP_307509003.1	Variovorax sp. W1I1	0.98	0.4669
WP_074580223.1	Polaromonas sp. JS666	0.98	0.4667
WP_204513795.1	Bradyrhizobium	0.99	0.4665
WP_085349959.1	Bradyrhizobium	0.99	0.4665
WP_151643489.1	Bradyrhizobium betae	0.99	0.4665
WP_254126338.1	Bradyrhizobium cajani	0.99	0.4665
WP_157336858.1	Bradyrhizobium cajani	0.99	0.4665
WP_085384923.1	Bradyrhizobium canariense	0.99	0.4665
WP_314952821.1	Bradyrhizobium cosmicum	0.99	0.4665
WP_211404228.1	Bradyrhizobium iriomotense	0.99	0.4665
WP_038956500.1	Bradyrhizobium japonicum	0.99	0.4665
WP_212452318.1	Bradyrhizobium japonicum	0.99	0.4665
WP_128916543.1	Bradyrhizobium nanningense	0.99	0.4665
WP_247508190.1	Bradyrhizobium sp. 1	0.99	0.4665
WP_247467108.1	Bradyrhizobium sp. 137	0.99	0.4665
WP_247415782.1	Bradyrhizobium sp. 159	0.99	0.4665
WP_247968822.1	Bradyrhizobium sp. 195	0.99	0.4665
WP_247816935.1	Bradyrhizobium sp. 40	0.99	0.4665
WP_375305403.1	Bradyrhizobium sp. A11	0.99	0.4665
WP_254145552.1	Bradyrhizobium sp. CCGB12	0.99	0.4665
WP_008561198.1	Bradyrhizobium sp. CCGE-LA001	0.99	0.4665
WP_283045718.1	Bradyrhizobium sp. CIAT3101	0.99	0.4665
WP_027552909.1	Bradyrhizobium sp. Cp5.3	0.99	0.4665
WP_275200062.1	Bradyrhizobium sp. CSA207	0.99	0.4665
WP_061846937.1	Bradyrhizobium sp. DOA1	0.99	0.4665
WP_212029178.1	Bradyrhizobium sp. KB893862 SZCCT0404	0.99	0.4665
WP_106946957.1	Bradyrhizobium sp. MOS002	0.99	0.4665
WP_260380896.1	Bradyrhizobium sp. NC92	0.95	0.4665
WP_011924968.1	Bradyrhizobium sp. ORS 278	0.99	0.4665
WP_354098661.1	Bradyrhizobium sp. S3.2.12	0.99	0.4665
WP_354033798.1	Bradyrhizobium sp. S3.2.6	0.99	0.4665
WP_279688586.1	Bradyrhizobium sp. SSUT77	0.99	0.4665
WP_008972272.1	Bradyrhizobium sp. STM 3843	0.99	0.4665
WP_141936072.1	Bradyrhizobium sp. UNPA324	0.99	0.4665
WP_027568498.1	Bradyrhizobium sp. URHA0013	0.99	0.4665
WP_027516325.1	Bradyrhizobium sp. WSM1417	0.99	0.4665
WP_247299624.1	unclassified Bradyrhizobium	0.99	0.4665
WP_247371206.1	unclassified Bradyrhizobium	0.99	0.4665
WP_018455023.1	unclassified Bradyrhizobium	0.99	0.4665
WP_247279530.1	unclassified Bradyrhizobium	0.99	0.4665
WP_271557970.1	unclassified Bradyrhizobium	0.99	0.4665
WP_247357091.1	unclassified Bradyrhizobium	0.99	0.4665
WP_279666548.1	unclassified Bradyrhizobium	0.99	0.4665
WP_247340559.1	unclassified Bradyrhizobium	0.99	0.4665
WP_315700627.1	unclassified Bradyrhizobium	0.99	0.4665
WP_315741743.1	unclassified Bradyrhizobium	0.99	0.4665
WP_023902283.1	Xanthomonas	0.98	0.4665
WP_126965394.1	Xanthomonas	0.98	0.4665
WP_104609203.1	Xanthomonas	0.98	0.4665
WP_046345406.1	Xanthomonas	0.98	0.4665
WP_104577374.1	Xanthomonas arboricola	0.98	0.4665
WP_102596535.1	Xanthomonas arboricola	0.98	0.4665
WP_039528797.1	Xanthomonas arboricola	0.98	0.4665
WP_184381015.1	Xanthomonas arboricola	0.98	0.4665
WP_039517346.1	Xanthomonas arboricola	0.98	0.4665
WP_024938795.1	Xanthomonas arboricola	0.98	0.4665
WP_184626623.1	Xanthomonas arboricola	0.98	0.4665
WP_104543915.1	Xanthomonas arboricola	0.98	0.4665
WP_167763281.1	Xanthomonas arboricola	0.98	0.4665
WP_184614651.1	Xanthomonas arboricola	0.98	0.4665
WP_104563465.1	Xanthomonas arboricola	0.98	0.4665
WP_184578073.1	Xanthomonas arboricola	0.98	0.4665
WP_179464447.1	Xanthomonas arboricola	0.98	0.4665
WP_065047047.1	Xanthomonas arboricola	0.98	0.4665
WP_053051073.1	Xanthomonas arboricola	0.98	0.4665
WP_184515645.1	Xanthomonas arboricola	0.98	0.4665
WP_211914644.1	Xanthomonas arboricola	0.98	0.4665
WP_166767747.1	Xanthomonas arboricola	0.98	0.4665
WP_047126259.1	Xanthomonas arboricola	0.98	0.4665
WP_166771570.1	Xanthomonas arboricola	0.98	0.4665
WP_102583192.1	Xanthomonas arboricola	0.98	0.4665
WP_317060933.1	Xanthomonas hortorum	0.98	0.4665
WP_168959132.1	Xanthomonas hortorum	0.98	0.4665
WP_104551344.1	Xanthomonas hortorum	0.98	0.4665
WP_233380981.1	Xanthomonas hortorum	0.98	0.4665
WP_074058470.1	Xanthomonas hortorum	0.98	0.4665
WP_095575114.1	Xanthomonas hortorum	0.98	0.4665
WP_349778554.1	Xanthomonas sp. WHRI 6108	0.98	0.4665
WP_250171294.1	Bradyrhizobium denitrificans	0.98	0.4663
WP_231326938.1	Bradyrhizobium ontarionense	0.98	0.4663
WP_316198299.1	Bradyrhizobium sp.	0.98	0.4663
WP_316175831.1	Bradyrhizobium sp. SZCCHNRI1073	0.98	0.4663
WP_123295222.1	Comamonas sp. BIGb0124	0.97	0.4663
WP_316192147.1	unclassified Bradyrhizobium	0.98	0.4663
WP_315718243.1	unclassified Bradyrhizobium	0.98	0.4663
WP_316235200.1	unclassified Bradyrhizobium	0.98	0.4663
WP_315827021.1	unclassified Bradyrhizobium	0.98	0.4663
WP_315756955.1	unclassified Bradyrhizobium	0.98	0.4663
WP_316176921.1	unclassified Bradyrhizobium	0.98	0.4663
WP_228322857.1	Xanthomonas	0.98	0.4663
WP_039583932.1	Xanthomonas	0.98	0.4663
WP_057663627.1	Xanthomonas	0.98	0.4663
WP_039511199.1	Xanthomonas arboricola	0.98	0.4663
WP_017156465.1	Xanthomonas phaseoli	0.98	0.4663
WP_017158877.1	Xanthomonas phaseoli	0.98	0.4663
APA66275.1	Maribacter sp. 1_2014MBL_MicDiv	0.94	0.4662
WP_275188964.1	Bradyrhizobium sp. CSA112	0.98	0.466
WP_153762920.1	Agrobacterium sp. MA01	0.98	0.4658
WP_144069009.1	Ferrovibrio terrae	0.98	0.4658
WP_329785655.1	Microvirga sp. CF3016	0.98	0.4658
WP_094456351.1	Niveispirillum lacus	0.98	0.4658
WP_269909540.1	Niveispirillum sp. BGYR6	0.98	0.4658
WP_153205698.1	Niveispirillum sp. SYP-B3756	0.98	0.4658
WP_136537843.1	Rhizobium rosettiformans	0.98	0.4658
WP_054147773.1	Rhizobium sp. AAP116	0.98	0.4658
WP_185808526.1	Rhizobium sp. AQ_MP	0.98	0.4658
WP_377274219.1	Rhizobium sp. R86522	0.98	0.4658
WP_089287066.1	unclassified Azospirillum	0.98	0.4658
WP_062280877.1	unclassified Rhizobium	0.98	0.4658
WP_091379398.1	Geodermatophilus sp. DSM 45219	0.92	0.4656
WP_270688128.1	Nocardiopsis endophytica	0.92	0.4656
WP_092129729.1	Polaromonas sp. YR568	0.98	0.4655
WP_355502969.1	unclassified Xanthomonas	0.98	0.465
WP_160946825.1	unclassified Xanthomonas	0.98	0.465
WP_242081487.1	Xanthomonas indica	0.98	0.465
WP_085399121.1	Bradyrhizobium	0.99	0.4648
WP_038948369.1	Bradyrhizobium	0.99	0.4648
WP_038972579.1	Bradyrhizobium	0.99	0.4648
WP_143843689.1	Bradyrhizobium cosmicum	0.99	0.4648
MBR0777414.1	Bradyrhizobium diazoefficiens	0.99	0.4648
WP_139859039.1	Bradyrhizobium ivorense	0.99	0.4648
WP_212476750.1	Bradyrhizobium ottawaense	0.99	0.4648
WP_319330246.1	Bradyrhizobium sp.	0.99	0.4648
WP_024512916.1	Bradyrhizobium sp. ARR65	0.99	0.4648
WP_063196658.1	Bradyrhizobium sp. AT1	0.99	0.4648
WP_194477441.1	Bradyrhizobium sp. CCBAU 53338	0.99	0.4648
WP_194456601.1	Bradyrhizobium sp. CCBAU 53421	0.99	0.4648
WP_271594561.1	Bradyrhizobium sp. CCBAU 65884	0.99	0.4648
WP_239621766.1	Bradyrhizobium sp. I71	0.99	0.4648
WP_135216311.1	Bradyrhizobium sp. MOS001	0.99	0.4648
WP_338311870.1	Bradyrhizobium sp. TM239	0.99	0.4648
WP_007595256.1	Bradyrhizobium sp. WSM1253	0.99	0.4648
WP_097662838.1	Bradyrhizobium sp. Y36	0.99	0.4648
WP_128935681.1	Bradyrhizobium zhanjiangense	0.99	0.4648
WP_128955408.1	Bradyrhizobium zhanjiangense	0.99	0.4648
WP_296517286.1	Rhodopseudomonas sp.	0.99	0.4648
WP_035700039.1	unclassified Bradyrhizobium	0.99	0.4648
WP_354131852.1	unclassified Bradyrhizobium	0.99	0.4648
WP_104607499.1	Xanthomonas	0.98	0.4648
WP_104538770.1	Xanthomonas	0.98	0.4648
WP_291697270.1	Bradyrhizobium sp.	0.98	0.4646
PKA96723.1	Flavobacteriaceae bacterium MAR_2009_75	0.98	0.4646
WP_009515539.1	Hydrogenophaga	0.98	0.4646
WP_073240428.1	Maribacter aquivivus	0.98	0.4646
WP_089261061.1	Maribacter sedimenticola	0.98	0.4646
WP_071340290.1	Maribacter sp. 1_2014MBL_MicDiv	0.98	0.4646
WP_209399780.1	Pseudozobellia sp. WGM2	0.98	0.4646
WP_119856520.1	Rhodopseudomonas palustris	0.98	0.4646
BEP62677.1	Variovorax sp. V213	0.96	0.4646
WP_079614230.1	Mycobacteroides abscessus	0.85	0.4645
WTW03978.1	Streptomyces sp. NBC_00024	0.85	0.4645
WP_327726571.1	unclassified Streptomyces	0.85	0.4645
QQO23524.1	Bradyrhizobium diazoefficiens	0.98	0.4644
WP_264268667.1	Paeniglutamicibacter sp. ZC-3	0.93	0.4643
WP_310290724.1	Paeniglutamicibacter sulfureus	0.93	0.4643
WP_302263882.1	Paeniglutamicibacter sulfureus	0.93	0.4643
WP_058636526.1	Aureimonas ureilytica	0.96	0.4639
WP_093077745.1	Variovorax	0.98	0.4639
WP_176658538.1	Variovorax boronicumulans	0.98	0.4639
WP_307615013.1	Variovorax boronicumulans	0.98	0.4639
WP_070059659.1	Variovorax boronicumulans	0.98	0.4639
WP_258353901.1	Variovorax paradoxus	0.98	0.4639
WP_198087059.1	Variovorax sp. E3	0.98	0.4639
WP_369652550.1	Variovorax sp. V213	0.98	0.4639
WP_097198713.1	Variovorax sp. YR752	0.98	0.4639
WP_028175089.1	Bradyrhizobium	0.99	0.4634
WP_024341388.1	Bradyrhizobium	0.99	0.4634
WP_257176215.1	Bradyrhizobium	0.99	0.4634
WP_014497488.1	Bradyrhizobium	0.99	0.4634
WP_085357450.1	Bradyrhizobium canariense	0.99	0.4634
MBR0963653.1	Bradyrhizobium diazoefficiens	0.99	0.4634
WP_038936899.1	Bradyrhizobium japonicum	0.99	0.4634
WP_212432681.1	Bradyrhizobium liaoningense	0.99	0.4634
WP_063678894.1	Bradyrhizobium neotropicale	0.99	0.4634
WP_148774289.1	Bradyrhizobium rifense	0.99	0.4634
WP_247559098.1	Bradyrhizobium sp. 138	0.99	0.4634
WP_247437546.1	Bradyrhizobium sp. 139	0.99	0.4634
WP_247450084.1	Bradyrhizobium sp. 180	0.99	0.4634
WP_247821323.1	Bradyrhizobium sp. 187	0.99	0.4634
WP_247466357.1	Bradyrhizobium sp. 62	0.99	0.4634
WP_247399983.1	Bradyrhizobium sp. 76	0.99	0.4634
WP_375310652.1	Bradyrhizobium sp. A5	0.99	0.4634
WP_074123903.1	Bradyrhizobium sp. AS23.2	0.99	0.4634
WP_334535790.1	Bradyrhizobium sp. AZCC 2230	0.99	0.4634
WP_220011385.1	Bradyrhizobium sp. BR 10289	0.99	0.4634
WP_280711764.1	Bradyrhizobium sp. BR13661	0.99	0.4634
WP_317244937.1	Bradyrhizobium sp. BWC-3-1	0.99	0.4634
WP_254136870.1	Bradyrhizobium sp. CCGB01	0.99	0.4634
WP_254129217.1	Bradyrhizobium sp. CCGUVB14	0.99	0.4634
WP_247338855.1	Bradyrhizobium sp. CW4	0.99	0.4634
WP_045011014.1	Bradyrhizobium sp. LTSP849	0.99	0.4634
WP_045007876.1	Bradyrhizobium sp. LTSP857	0.99	0.4634
WP_092028951.1	Bradyrhizobium sp. OK095	0.99	0.4634
WP_247006317.1	Bradyrhizobium sp. PRIMUS42	0.99	0.4634
WP_027529299.1	Bradyrhizobium sp. WSM3983	0.99	0.4634
WP_293996867.1	Sphaerotilus sp.	0.94	0.4634
WP_247305623.1	unclassified Bradyrhizobium	0.99	0.4634
WP_247490301.1	unclassified Bradyrhizobium	0.99	0.4634
WP_247475122.1	unclassified Bradyrhizobium	0.99	0.4634
WP_247291404.1	unclassified Bradyrhizobium	0.99	0.4634
WP_247440662.1	unclassified Bradyrhizobium	0.99	0.4634
WP_280969444.1	unclassified Bradyrhizobium	0.99	0.4634
WP_210762758.1	Xanthomonas	0.98	0.4634
WP_104574368.1	Xanthomonas arboricola	0.98	0.4634
WP_104534419.1	Xanthomonas arboricola	0.98	0.4634
WP_184352931.1	Xanthomonas arboricola	0.98	0.4634
WP_047127897.1	Xanthomonas arboricola	0.98	0.4634
WP_115045220.1	Xanthomonas arboricola	0.98	0.4634
WP_065469905.1	Xanthomonas bromi	0.98	0.4634
WP_006449034.1	Xanthomonas hortorum	0.98	0.4634
WP_101363036.1	Xanthomonas prunicola	0.98	0.4634
WP_260808166.1	Xanthomonas prunicola	0.98	0.4634
WP_369942425.1	Xanthomonas sp. DAR 35659	0.98	0.4634
WP_063678738.1	Bradyrhizobium neotropicale	0.95	0.4633
WP_157286170.1	Bradyrhizobium yuanmingense	0.95	0.4633
WP_275501623.1	Bradyrhizobium yuanmingense	0.95	0.4633
WP_128266794.1	Bradyrhizobium yuanmingense	0.95	0.4633
WP_325732414.1	Bradyrhizobium sp.	0.98	0.4632
WP_009031795.1	Bradyrhizobium sp. ORS 375	0.98	0.4632
WP_315786815.1	Bradyrhizobium sp. SZCCHNPS1003	0.98	0.4632
WP_316232236.1	Bradyrhizobium sp. SZCCHNR1051	0.98	0.4632
WP_316160431.1	Bradyrhizobium sp. SZCCHNRI20481	0.98	0.4632
TQC43009.1	Rhodococcus sp. WS4	0.81	0.4632
WP_315750351.1	unclassified Bradyrhizobium	0.98	0.4632
WP_259168585.1	unclassified Xanthomonas	0.98	0.4632
WP_039567647.1	Xanthomonas	0.98	0.4632
WP_042821067.1	Xanthomonas axonopodis	0.98	0.4632
WP_104617183.1	Xanthomonas dyei	0.98	0.4632
WP_039587953.1	Xanthomonas phaseoli	0.98	0.4632
WP_259155923.1	Xanthomonas sp. 3793	0.98	0.4632
WP_283029758.1	Bradyrhizobium sp. CB3481	0.98	0.463
MCP1737399.1	Bradyrhizobium elkanii	0.74	0.4628
WP_027487509.1	Allorhizobium undicola	0.98	0.4627
WP_297585012.1	Devosia sp.	0.98	0.4627
WP_138287672.1	Peteryoungia desertarenae	0.98	0.4627
WP_229574816.1	Rhizobium sp. 'Codium 1'	0.98	0.4627
WP_120276033.1	Rhizobium sp. AG855	0.98	0.4627
WP_309818261.1	Pseudarthrobacter sulfonivorans	0.93	0.4625
WP_325610815.1	Pseudorhodoplanes sp.	0.96	0.4625
WP_056483427.1	Sphingomonas sp. Leaf208	0.96	0.4623
WP_307643094.1	Variovorax boronicumulans	0.98	0.4622
WP_301508094.1	Variovorax sp. CAN15	0.98	0.4622
WP_354398430.1	Variovorax sp. OAS795	0.98	0.4622
WP_322315791.1	Hydrogenophaga sp.	0.99	0.462
WP_305343181.1	Hydrogenophaga sp.	0.99	0.462
WP_322341253.1	Hydrogenophaga sp.	0.99	0.462
WP_209030465.1	Xanthomonas	0.98	0.462
WP_150410360.1	Xanthomonas	0.98	0.462
WP_242159158.1	Xanthomonas indica	0.98	0.462
WP_010343722.1	Xanthomonas sacchari	0.98	0.462
WP_267097648.1	Xanthomonas sacchari	0.98	0.462
WP_263392095.1	Xanthomonas sp. CFBP 8445	0.98	0.462
WP_111622148.1	Arenibacter echinorum	0.98	0.4618
WP_071916239.1	Bradyrhizobium	0.99	0.4618
WP_208069283.1	Bradyrhizobium barranii	0.99	0.4618
WP_166350098.1	Bradyrhizobium barranii	0.99	0.4618
WP_211398754.1	Bradyrhizobium canariense	0.99	0.4618
WP_015688080.1	Bradyrhizobium cosmicum	0.99	0.4618
WP_135167719.1	Bradyrhizobium frederickii	0.99	0.4618
WP_158668255.1	Bradyrhizobium guangdongense	0.99	0.4618
WP_139481209.1	Bradyrhizobium ivorense	0.99	0.4618
WP_039146337.1	Bradyrhizobium japonicum	0.99	0.4618
WP_247773042.1	Bradyrhizobium sp. 192	0.99	0.4618
WP_104462531.1	Bradyrhizobium sp. AC87j1	0.99	0.4618
WP_342733552.1	Bradyrhizobium sp. B117	0.99	0.4618
WP_194389315.1	Bradyrhizobium sp. CCBAU 51765	0.99	0.4618
WP_183710862.1	Bradyrhizobium sp. ERR14	0.99	0.4618
WP_353703703.1	Bradyrhizobium sp. INPA03-11B	0.99	0.4618
WP_354247946.1	Bradyrhizobium sp. LA2.1	0.99	0.4618
WP_253711468.1	Bradyrhizobium sp. WD16	0.99	0.4618
WP_166466807.1	Bradyrhizobium symbiodeficiens	0.99	0.4618
WP_166474276.1	Bradyrhizobium symbiodeficiens	0.99	0.4618
WP_140477521.1	Bradyrhizobium symbiodeficiens	0.99	0.4618
WP_094975807.1	Bradyrhizobium symbiodeficiens	0.99	0.4618
WP_150285933.1	Rhabdaerophilum calidifontis	0.99	0.4618
WP_370115415.1	unclassified Bradyrhizobium	0.99	0.4618
WP_354121062.1	unclassified Bradyrhizobium	0.99	0.4618
WP_055853394.1	Xanthomonas	0.98	0.4618
WP_323521091.1	Xanthomonas	0.98	0.4618
WP_115512810.1	Xanthomonas	0.98	0.4618
WP_115584682.1	Xanthomonas arboricola	0.98	0.4618
WP_323517973.1	Xanthomonas nasturtii	0.98	0.4618
WP_215622145.1	Bradyrhizobium sediminis	0.98	0.4615
WP_215614121.1	Bradyrhizobium sediminis	0.98	0.4615
TGN74166.1	Bradyrhizobium yuanmingense	0.94	0.4615
WP_091900540.1	Maribacter stanieri	0.98	0.4615
WP_371420033.1	Tardiphaga sp.	0.98	0.4615
WP_184641383.1	Variovorax guangxiensis	0.98	0.4615
WP_354422131.1	Variovorax sp. 1140	0.98	0.4615
WP_126185006.1	Variovorax sp. 369	0.98	0.4615
WP_184607207.1	Variovorax sp. BK613	0.98	0.4615
WP_005994058.1	Xanthomonas vesicatoria	0.98	0.4615
WP_215438110.1	Zobellia russellii	0.98	0.4615
WP_220304863.1	Devosia salina	0.98	0.4613
WP_106475754.1	Phytohalomonas tamaricis	0.96	0.4613
WP_139007189.1	Arthrobacter crystallopoietes	0.93	0.461
WP_208575031.1	Arthrobacter crystallopoietes	0.93	0.461
WP_071213816.1	Arthrobacter sp. UCD-GKA	0.93	0.461
WP_241914307.1	Arthrobacter sulfonylureivorans	0.93	0.461
WP_246741184.1	Bradyrhizobium sp. 1(2017)	0.89	0.461
WP_262275181.1	Paenarthrobacter sp. JL.01a	0.93	0.461
WP_183509853.1	Paeniglutamicibacter cryotolerans	0.93	0.461
WP_381107342.1	Streptomyces collinus	0.85	0.461
WP_326574255.1	Streptomyces sp. NBC_00481	0.85	0.461
WP_074118024.1	Bradyrhizobium sp. AS23.2	0.7	0.4609
WP_262106736.1	Arthrobacter sp. Marseille-P9274	0.93	0.4608
WP_062218801.1	Aureimonas sp. D3	0.96	0.4608
WP_019997216.1	Aureimonas ureilytica	0.96	0.4608
WP_253640868.1	Bradyrhizobium sp. USDA 4541	0.96	0.4608
WP_307964876.1	Sinomonas sp. ASV322	0.93	0.4608
WP_125951655.1	unclassified Variovorax	0.98	0.4608
WP_126472754.1	Variovorax gossypii	0.98	0.4608
WP_354372837.1	Variovorax paradoxus	0.98	0.4608
WP_126747392.1	Variovorax sp. DXTD-1	0.98	0.4608
WP_198787629.1	Variovorax sp. IB41	0.98	0.4608
SEF28331.1	Variovorax sp. NFACC28	0.98	0.4608
WP_187108841.1	Variovorax sp. PAMC26660	0.98	0.4608
WP_206178196.1	Variovorax sp. RKNM96	0.98	0.4608
WP_176667111.1	Variovorax sp. SG517	0.98	0.4608
WP_183023985.1	Variovorax sp. UMC13	0.98	0.4608
WP_212206499.1	unclassified Bradyrhizobium	1	0.4606
WP_129519088.1	Agromyces albus	0.92	0.4605
WP_286794014.1	Microbacterium sp. UBA3394	0.92	0.4605
WP_011085179.1	Bradyrhizobium	0.99	0.4604
WP_259218891.1	Bradyrhizobium centrosematis	0.99	0.4604
MEY9113971.1	Bradyrhizobium diazoefficiens	0.99	0.4604
QQO20359.1	Bradyrhizobium diazoefficiens	0.99	0.4604
WP_060910795.1	Bradyrhizobium diazoefficiens	0.99	0.4604
WP_015668751.1	Bradyrhizobium oligotrophicum	0.99	0.4604
WP_283088424.1	Bradyrhizobium pachyrhizi	0.99	0.4604
WP_247497139.1	Bradyrhizobium sp. 149	0.99	0.4604
WP_247325970.1	Bradyrhizobium sp. 21	0.99	0.4604
WP_317248384.1	Bradyrhizobium sp. BEA-2-5	0.99	0.4604
WP_254116788.1	Bradyrhizobium sp. CCGB20	0.99	0.4604
WP_354105199.1	Bradyrhizobium sp. LB14.3	0.99	0.4604
WP_354125553.1	Bradyrhizobium sp. LB8.2	0.99	0.4604
WP_006613195.1	Bradyrhizobium sp. ORS 285	0.99	0.4604
WP_354111182.1	Bradyrhizobium sp. S3.12.5	0.99	0.4604
WP_212065654.1	Bradyrhizobium sp. WYCCWR 12699	0.99	0.4604
WP_008139255.1	Bradyrhizobium sp. YR681	0.99	0.4604
WP_134443775.1	Cryobacterium sp. TMS1-20-1	0.99	0.4604
MDN3274148.1	Frankia sp. RB7	0.99	0.4604
WP_354057388.1	unclassified Bradyrhizobium	0.99	0.4604
WP_119130288.1	Xanthomonas	0.98	0.4604
WP_104583853.1	Xanthomonas	0.98	0.4604
WP_039577799.1	Xanthomonas	0.98	0.4604
WP_003485667.1	Xanthomonas	0.98	0.4604
WP_005912764.1	Xanthomonas	0.98	0.4604
WP_089094505.1	Xanthomonas	0.98	0.4604
WP_039731175.1	Xanthomonas	0.98	0.4604
WP_022558015.1	Xanthomonas	0.98	0.4604
WP_119129372.1	Xanthomonas	0.98	0.4604
WP_372375223.1	Xanthomonas axonopodis	0.98	0.4604
WP_078585992.1	Xanthomonas axonopodis	0.98	0.4604
WP_228327172.1	Xanthomonas campestris	0.98	0.4604
WP_005928918.1	Xanthomonas citri	0.98	0.4604
WP_269358916.1	Xanthomonas citri	0.98	0.4604
WP_194272301.1	Xanthomonas citri	0.98	0.4604
WP_338337829.1	Xanthomonas citri	0.98	0.4604
WP_040148538.1	Xanthomonas citri	0.98	0.4604
WP_007968448.1	Xanthomonas citri	0.98	0.4604
WP_007974253.1	Xanthomonas citri	0.98	0.4604
WP_089140794.1	Xanthomonas citri	0.98	0.4604
WP_166766502.1	Xanthomonas euroxanthea	0.98	0.4604
WP_218490876.1	Xanthomonas euvesicatoria	0.98	0.4604
WP_218540461.1	Xanthomonas euvesicatoria	0.98	0.4604
WP_048484999.1	Xanthomonas oryzae	0.98	0.4604
WP_087770626.1	Xanthomonas oryzae	0.98	0.4604
WP_014505244.1	Xanthomonas oryzae	0.98	0.4604
WP_024744890.1	Xanthomonas oryzae	0.98	0.4604
WP_260824118.1	Xanthomonas prunicola	0.98	0.4604
WP_184622508.1	Xanthomonas sp. 3058	0.98	0.4604
WP_184409556.1	Xanthomonas sp. 3075	0.98	0.4604
WP_225708062.1	Bradyrhizobium cenepequi	0.97	0.4601
WP_057861183.1	Bradyrhizobium lablabi	0.98	0.4601
WP_212266834.1	Bradyrhizobium sp. AUGA SZCCT0177	0.98	0.4601
WP_212411312.1	Bradyrhizobium sp. AUGA SZCCT0222	0.98	0.4601
WP_051310903.1	Bradyrhizobium sp. Cp5.3	0.95	0.4601
WP_136600047.1	Peteryoungia ipomoeae	0.99	0.4601
WP_315776092.1	unclassified Bradyrhizobium	0.98	0.4601
WP_316167712.1	unclassified Bradyrhizobium	0.98	0.4601
WP_315738425.1	unclassified Bradyrhizobium	0.98	0.4601
WP_315796793.1	unclassified Bradyrhizobium	0.98	0.4601
WP_323538504.1	unclassified Xanthomonas	0.98	0.4601
WP_311239530.1	unclassified Xanthomonas	0.98	0.4601
WP_115526833.1	Xanthomonas	0.98	0.4601
WP_289242124.1	Xanthomonas phaseoli	0.98	0.4601
WP_211997276.1	Bradyrhizobium sp. JYMT SZCCT0180	0.98	0.4599
WP_057850033.1	Bradyrhizobium valentinum	0.98	0.4599
WP_369430597.1	Sphaerotilus sp.	0.94	0.4599
WP_201837040.1	Microvirga zambiensis	0.98	0.4596
WP_292908020.1	Niveispirillum sp.	0.98	0.4596
WP_245135724.1	Peteryoungia algae	0.98	0.4596
WP_194679623.1	Herbiconiux sp. VKM Ac-1786	0.93	0.4595
WP_345046094.1	Arthrobacter methylotrophus	0.93	0.4593
WP_013540368.1	Variovorax paradoxus	0.98	0.4592
BEP41398.1	Variovorax sp. V15	0.96	0.4592
WP_093051303.1	Variovorax sp. YR634	0.98	0.4592
WP_124437178.1	Streptomyces sp. NL15-2K	0.85	0.4591
WP_189842008.1	Streptomyces umbrinus	0.85	0.4591
WP_012948888.1	Geodermatophilus obscurus	0.92	0.459
WP_091437573.1	Geodermatophilus poikilotrophus	0.92	0.459
WP_304921790.1	Hydrogenophaga sp.	0.99	0.459
WP_304752650.1	Hydrogenophaga sp.	0.99	0.459
WP_291210395.1	Hydrogenophaga sp.	0.99	0.459
WP_330133856.1	Rhodococcus artemisiae	0.92	0.459
WP_209245261.1	unclassified Xanthomonas	0.98	0.459
WP_152239037.1	Xanthomonas	0.98	0.459
WP_209231240.1	Xanthomonas hawaiiensis	0.98	0.459
WP_317844363.1	Xanthomonas rydalmerensis	0.98	0.459
WP_371184158.1	Xanthomonas sacchari	0.98	0.459
WP_279361886.1	Xanthomonas sacchari	0.98	0.459
WP_267110647.1	Xanthomonas sacchari	0.98	0.459
WP_295965776.1	Xanthomonas sp. LF06-19	0.98	0.459
WP_152182356.1	Xanthomonas sp. LMG 12459	0.98	0.459
WP_160964552.1	Xanthomonas sp. LMG 9002	0.98	0.459
WP_247040964.1	Arthrobacter rhizosphaerae	0.94	0.4589
WP_028181407.1	Bradyrhizobium	0.99	0.4587
WP_148753057.1	Bradyrhizobium	0.99	0.4587
WP_094892756.1	Bradyrhizobium amphicarpaeae	0.99	0.4587
WP_166084440.1	Bradyrhizobium barranii	0.99	0.4587
WP_100231639.1	Bradyrhizobium forestalis	0.99	0.4587
WP_212282562.1	Bradyrhizobium japonicum	0.99	0.4587
WP_146991676.1	Bradyrhizobium macuxiense	0.99	0.4587
WP_212237486.1	Bradyrhizobium manausense	0.99	0.4587
WP_091956154.1	Bradyrhizobium shewense	0.99	0.4587
WP_283081410.1	Bradyrhizobium sp. CB2312	0.99	0.4587
WP_271526739.1	Bradyrhizobium sp. CCBAU 25338	0.99	0.4587
WP_339028153.1	Bradyrhizobium symbiodeficiens	0.99	0.4587
WP_339037748.1	Bradyrhizobium symbiodeficiens	0.99	0.4587
WP_062735489.1	Kocuria turfanensis	0.92	0.4587
WP_018323222.1	unclassified Bradyrhizobium	0.99	0.4587
WP_019655843.1	Variovorax	0.98	0.4586
WP_126024903.1	Variovorax guangxiensis	0.98	0.4586
WP_354410073.1	Variovorax sp. 1133	0.98	0.4586
WP_092090213.1	Bradyrhizobium brasilense	0.98	0.4585
WP_316396803.1	Bradyrhizobium sp. 33ap4	0.98	0.4585
WP_014359309.1	Gordonia polyisoprenivorans	0.84	0.4585
WP_144803337.1	Maribacter sp. MAR_2009_72	0.98	0.4585
WP_217387082.1	Paeniglutamicibacter quisquiliarum	0.98	0.4585
WP_310462823.1	Sphaerotilus sp.	0.94	0.4585
WP_184553403.1	Xanthomonas	0.98	0.4585
WP_123137547.1	Xanthomonas	0.98	0.4585
WP_166743604.1	Xanthomonas	0.98	0.4585
WP_104579361.1	Xanthomonas	0.98	0.4585
WP_104586485.1	Xanthomonas	0.98	0.4585
WP_184440950.1	Xanthomonas cannabis	0.98	0.4585
WP_355606788.1	Xanthomonas cannabis	0.98	0.4585
WP_047695512.1	Xanthomonas cannabis	0.98	0.4585
WP_039408746.1	Xanthomonas cannabis	0.98	0.4585
WP_230429771.1	Xanthomonas melonis	0.98	0.4585
WP_372362017.1	Xanthomonas sp. NCPPB 1325	0.98	0.4585
WP_028277776.1	Arthrobacter sp. I3	0.93	0.4581
WP_307578779.1	Paeniglutamicibacter psychrophenolicus	0.93	0.4581
WP_069519464.1	Pseudomonas	0.94	0.4581
WP_124464803.1	Variovorax sp. KBW07	0.98	0.4581
WP_074700727.1	Arthrobacter crystallopoietes	0.93	0.4578
WP_113763470.1	Arthrobacter sp. AQ5-05	0.93	0.4578
WP_136786536.1	Arthrobacter sp. CAU 1506	0.93	0.4578
WP_364652108.1	Arthrobacter sp. NPDC089319	0.93	0.4578
WP_265160847.1	Glutamicibacter sp. MNS18	0.93	0.4578
WP_007273023.1	Paeniglutamicibacter gangotriensis	0.93	0.4578
WP_387528980.1	Paeniglutamicibacter sp. NPDC012692	0.93	0.4578
WP_093236936.1	unclassified Variovorax	0.98	0.4578
WP_281149975.1	Variovorax paradoxus	0.98	0.4578
WP_157613098.1	Variovorax paradoxus	0.98	0.4578
WP_093434308.1	Variovorax sp. 770b2	0.98	0.4578
WP_395316478.1	Variovorax sp. UC74_104	0.98	0.4578
WP_093203465.1	Variovorax sp. YR750	0.98	0.4578
WP_257858855.1	Variovorax sp. ZS18.2.2	0.98	0.4578
WP_062232826.1	Aureimonas sp. N4	0.96	0.4577
WP_063696128.1	Bradyrhizobium centrolobii	0.96	0.4577
WP_228164238.1	Microbacterium testaceum	0.95	0.4577
WP_322587220.1	Sphaerotilus sp.	0.94	0.4577
WP_212293323.1	Bradyrhizobium sp. AUGA SZCCT0160	1	0.4576
WP_309953117.1	Variovorax	0.98	0.4576
WP_369978705.1	Xanthomonas sp. DAR 80977	0.99	0.4576
WP_070408895.1	Microbacterium sp. BH-3-3-3	0.93	0.4575
WP_138416687.1	Sinomonas gamaensis	0.93	0.4575
QQN65778.1	Bradyrhizobium diazoefficiens	0.99	0.4573
WP_200495764.1	Bradyrhizobium diazoefficiens	0.99	0.4573
WP_285811307.1	Bradyrhizobium sp. 62B	0.99	0.4573
WP_161536142.1	Bradyrhizobium sp. LCT2	0.99	0.4573
WP_074127944.1	Bradyrhizobium sp. NAS96.2	0.99	0.4573
WP_257166127.1	Bradyrhizobium sp. SRS-191	0.99	0.4573
WP_126941560.1	Xanthomonas	0.98	0.4573
WP_078518380.1	Xanthomonas axonopodis	0.98	0.4573
WP_054319608.1	Xanthomonas axonopodis	0.98	0.4573
WP_386265357.1	Xanthomonas citri	0.98	0.4573
WP_040153743.1	Xanthomonas citri	0.98	0.4573
WP_269355947.1	Xanthomonas citri	0.98	0.4573
WP_059027726.1	Xanthomonas citri	0.98	0.4573
MBD4172913.1	Xanthomonas citri pv. citri	0.98	0.4573
MBD1526817.1	Xanthomonas citri pv. citri	0.98	0.4573
WP_166762605.1	Xanthomonas euroxanthea	0.98	0.4573
WP_167765812.1	Xanthomonas euroxanthea	0.98	0.4573
WP_184359980.1	Xanthomonas euroxanthea	0.98	0.4573
WP_115675719.1	Xanthomonas euroxanthea	0.98	0.4573
WP_024711696.1	Xanthomonas oryzae	0.98	0.4573
WP_019303966.1	Xanthomonas oryzae	0.98	0.4573
WP_053502009.1	Xanthomonas oryzae	0.98	0.4573
WP_131074380.1	Xanthomonas oryzae	0.98	0.4573
WP_285956973.1	Xanthomonas oryzae	0.98	0.4573
WP_192740059.1	Bradyrhizobium sp. OAE829	0.98	0.4571
WP_294940374.1	Tardiphaga sp.	0.98	0.4571
WP_228433073.1	Xanthomonas	0.98	0.4571
WP_274394518.1	Xanthomonas campestris	0.98	0.4571
WP_116902576.1	Xanthomonas campestris	0.98	0.4571
WP_274391216.1	Xanthomonas campestris	0.98	0.4571
WP_076040485.1	Xanthomonas campestris	0.98	0.4571
WP_223646985.1	Xanthomonas campestris	0.98	0.4571
WP_323487484.1	Xanthomonas campestris	0.98	0.4571
WP_116891370.1	Xanthomonas campestris	0.98	0.4571
WP_274501993.1	Xanthomonas campestris	0.98	0.4571
WP_274507502.1	Xanthomonas campestris	0.98	0.4571
WP_070694209.1	Xanthomonas campestris	0.98	0.4571
WP_267314687.1	Xanthomonas campestris	0.98	0.4571
WP_115557532.1	Xanthomonas campestris	0.98	0.4571
WP_323555098.1	Xanthomonas campestris	0.98	0.4571
WP_114997321.1	Xanthomonas campestris	0.98	0.4571
WP_228440194.1	Xanthomonas campestris	0.98	0.4571
WP_267113933.1	Xanthomonas sacchari	0.98	0.4571
WP_275520160.1	Bradyrhizobium yuanmingense	0.95	0.4569
WP_247830882.1	Bradyrhizobium sp. 200	0.98	0.4568
WP_161852310.1	Bradyrhizobium sp. CCBAU 051011	0.98	0.4568
WP_172653075.1	Rhodococcus opacus	0.94	0.4566
WP_245332013.1	Bradyrhizobium sp. NAS80.1	0.7	0.4565
WP_156269057.1	Kocuria sediminis	0.97	0.4565
WP_307158009.1	Rhizobium paknamense	0.98	0.4565
WP_110792479.1	Rhizobium wuzhouense	0.98	0.4565
MBM6621956.1	Micrococcaceae bacterium RIT 802	0.94	0.4563
WP_316560286.1	Paenarthrobacter ureafaciens	0.94	0.4563
WNH12597.1	Flavobacteriaceae bacterium HL-DH10	0.98	0.4562
WP_219209817.1	Variovorax boronicumulans	0.98	0.4562
WP_266567601.1	Streptomyces canus	0.86	0.4561
WP_253031518.1	Arthrobacter sp. H16F315	0.93	0.456
WP_134504039.1	Cryobacterium glaciale	0.93	0.456
WP_134530317.1	Cryobacterium serini	0.93	0.456
WP_104192088.1	Cryobacterium sp. Y82	0.93	0.456
WP_282359478.1	Micrococcaceae	0.93	0.456
WP_166187847.1	Paenarthrobacter ureafaciens	0.93	0.456
WP_226773109.1	unclassified Arthrobacter	0.93	0.456
WP_121172888.1	Kushneria sinocarnis	0.98	0.4559
WP_043094153.1	Xanthomonas sacchari	0.98	0.4559
UYK66904.1	Xanthomonas sacchari	0.98	0.4559
WP_342073229.1	Xanthomonas sontii	0.98	0.4559
WP_184449886.1	Xanthomonas sp. 3498	0.98	0.4559
WP_160961247.1	Xanthomonas sp. LMG 8992	0.98	0.4559
WP_152779529.1	Streptomyces phyllanthi	0.85	0.4558
WP_129272738.1	Bradyrhizobium betae	0.99	0.4557
WP_145638995.1	Bradyrhizobium daqingense	0.99	0.4557
MBR0703644.1	Bradyrhizobium diazoefficiens	0.99	0.4557
WP_212487881.1	Bradyrhizobium liaoningense	0.99	0.4557
WP_066503803.1	Bradyrhizobium macuxiense	0.99	0.4557
WP_076861877.1	Bradyrhizobium mercantei	0.99	0.4557
WP_291626321.1	Bradyrhizobium sp.	0.99	0.4557
WP_247803638.1	Bradyrhizobium sp. 191	0.99	0.4557
WP_247529888.1	Bradyrhizobium sp. 199	0.99	0.4557
WP_061028706.1	Bradyrhizobium sp. CCH5-F6	0.99	0.4557
WP_126260542.1	Bradyrhizobium sp. LVM 105	0.99	0.4557
WP_106951246.1	Bradyrhizobium sp. MOS003	0.99	0.4557
WP_027574859.1	Bradyrhizobium sp. WSM1743	0.99	0.4557
WP_122404910.1	Bradyrhizobium vignae	0.99	0.4557
WP_299720952.1	Tardiphaga sp.	0.99	0.4557
WP_131866056.1	unclassified Bradyrhizobium	0.99	0.4557
WP_369661552.1	Variovorax sp. V15	0.98	0.4556
WP_351913743.1	Streptomyces sp. NPDC000618	0.85	0.4555
MFI1030486.1	Streptomyces sp. NPDC020951	0.85	0.4555
WP_214869856.1	Agromyces sp. ISL-38	0.92	0.4554
WP_069055223.1	Bosea sp. RAC05	0.98	0.4554
WP_215604358.1	Bradyrhizobium sediminis	0.98	0.4554
WP_104543238.1	Xanthomonas	0.98	0.4554
WP_317803323.1	Rhodococcus sp. IEGM 1330	0.84	0.4549
WP_056125154.1	Microbacterium sp. Root180	0.97	0.4548
WP_363931737.1	unclassified Paenarthrobacter	0.94	0.4548
WP_106933845.1	unclassified Variovorax	0.98	0.4548
WP_081268626.1	Variovorax paradoxus	0.98	0.4548
WP_337315199.1	Variovorax sp. CCNWLW235	0.98	0.4548
WP_353918196.1	Arthrobacter sp.	0.93	0.4545
WP_214847899.1	Arthrobacter sp. ISL-65	0.93	0.4545
WP_279482379.1	Aureimonas sp. SK2	0.96	0.4545
WP_247784192.1	Bradyrhizobium sp. 170	1	0.4545
WP_247519925.1	Bradyrhizobium sp. 190	1	0.4545
WP_212464202.1	Bradyrhizobium sp. AUGA SZCCT0182	1	0.4545
WP_210000774.1	Paeniglutamicibacter kerguelensis	0.93	0.4545
WP_218817427.1	Paeniglutamicibacter sp. Y32M11	0.93	0.4545
WP_388024444.1	unclassified Glutamicibacter	0.93	0.4545
WP_128421497.1	Xanthomonas theicola	0.99	0.4545
WP_212287822.1	Bradyrhizobium liaoningense	0.99	0.4543
WP_212306250.1	Bradyrhizobium liaoningense	0.99	0.4543
WP_334364535.1	Bradyrhizobium sp. AZCC 1578	0.99	0.4543
WP_194406513.1	Bradyrhizobium sp. CCBAU 53351	0.99	0.4543
WP_354231624.1	Bradyrhizobium sp. F1.4.3	0.99	0.4543
WP_280973506.1	unclassified Bradyrhizobium	0.99	0.4543
WP_280980814.1	unclassified Bradyrhizobium	0.99	0.4543
WP_334355759.1	unclassified Bradyrhizobium	0.99	0.4543
WP_101837658.1	Xanthomonas oryzae	0.98	0.4543
WP_046964783.1	Xanthomonas pisi	0.98	0.4543
WP_191825840.1	Xanthomonas surreyensis	0.98	0.4543
WP_264796976.1	Arthrobacter mangrovi	0.93	0.4542
WP_336713971.1	Arthrobacter sp. USHLN218	0.93	0.4542
WP_091214574.1	Geodermatophilus siccatus	0.92	0.4542
WP_323279451.1	Sinomonas terricola	0.93	0.4542
WP_295845085.1	Tardiphaga sp.	0.98	0.454
WP_143581980.1	Tardiphaga sp. vice304	0.98	0.454
WP_143572609.1	unclassified Tardiphaga	0.98	0.454
WP_011035616.1	Xanthomonas	0.98	0.454
WP_050912557.1	Xanthomonas	0.98	0.454
WP_285445937.1	Xanthomonas	0.98	0.454
WP_152235704.1	Xanthomonas	0.98	0.454
WP_148828151.1	Xanthomonas	0.98	0.454
WP_372354989.1	Xanthomonas campestris	0.98	0.454
WP_323547231.1	Xanthomonas campestris	0.98	0.454
WP_259176099.1	Xanthomonas campestris	0.98	0.454
WP_323563719.1	Xanthomonas campestris	0.98	0.454
WP_042597524.1	Xanthomonas campestris	0.98	0.454
WP_237350641.1	Xanthomonas campestris	0.98	0.454
WP_228420276.1	Xanthomonas campestris	0.98	0.454
WP_115577598.1	Xanthomonas campestris	0.98	0.454
WP_228424919.1	Xanthomonas campestris	0.98	0.454
WP_323475142.1	Xanthomonas campestris	0.98	0.454
WP_274392859.1	Xanthomonas campestris	0.98	0.454
WP_043922236.1	Xanthomonas campestris	0.98	0.454
WP_116923437.1	Xanthomonas campestris	0.98	0.454
WP_323557509.1	Xanthomonas campestris	0.98	0.454
WP_323550248.1	Xanthomonas campestris	0.98	0.454
WP_225042985.1	Xanthomonas campestris	0.98	0.454
WP_228876154.1	Xanthomonas campestris	0.98	0.454
WP_283268668.1	Xanthomonas campestris	0.98	0.454
CAP49719.1	Xanthomonas campestris pv. campestris	0.98	0.454
MEB2071334.1	Xanthomonas campestris pv. campestris	0.98	0.454
MEB1553446.1	Xanthomonas campestris pv. campestris	0.98	0.454
MEB1059869.1	Xanthomonas campestris pv. campestris	0.98	0.454
MEB1685114.1	Xanthomonas campestris pv. campestris	0.98	0.454
AEL09010.1	Xanthomonas campestris pv. raphani 756C	0.98	0.454
WP_307547842.1	Xanthomonas sacchari	0.98	0.454
WP_254459934.1	Xanthomonas sacchari	0.98	0.454
WP_267100072.1	Xanthomonas sacchari	0.98	0.454
WP_267096284.1	Xanthomonas sacchari	0.98	0.454
WP_306892627.1	Agromyces albus	0.92	0.4539
WP_345836042.1	Microbacterium sp. X-17	0.92	0.4539
WP_011774940.1	Micrococcaceae	0.92	0.4539
WP_309075527.1	Paenarthrobacter sp.	0.92	0.4539
WP_343901252.1	Arthrobacter rhombi	0.96	0.4537
WP_074818250.1	Bradyrhizobium	0.98	0.4537
WP_334441809.1	Bradyrhizobium sp. AZCC 1610	0.98	0.4537
WP_334510811.1	Bradyrhizobium sp. AZCC 1693	0.98	0.4537
WP_247262319.1	Rhizobium lemnae	0.98	0.4537
WP_132622194.1	Saccharopolyspora aridisoli	0.93	0.4537
WP_140842866.1	Variovorax guangxiensis	0.98	0.4535
WP_372698639.1	Arthrobacter sp. JSM 101049	0.94	0.4534
WP_104893015.1	Devosia	0.98	0.4534
WP_126151395.1	Devosia equisanguinis	0.98	0.4534
WP_350181456.1	Devosia marina	0.98	0.4534
WP_264226743.1	Pelagibacterium flavum	0.98	0.4534
WP_307368740.1	Peteryoungia aggregata	0.98	0.4534
WP_140830715.1	Rhizobium glycinendophyticum	0.98	0.4534
WP_137154999.1	Rhizobium sp. FKL33	0.98	0.4534
WP_167113781.1	Rhodococcus	0.94	0.4534
WP_283334400.1	Rhodococcus sp. IEGM 1307	0.94	0.4534
WP_046471301.1	Allosalinactinospora lopnorensis	0.99	0.4532
ALB03194.1	Kocuria palustris	0.96	0.4531
WP_305354368.1	Hydrogenophaga sp.	0.99	0.4529
WP_267103472.1	Xanthomonas sacchari	0.98	0.4529
WP_048490660.1	Xanthomonas sp. NCPPB 1128	0.98	0.4529
WP_017908141.1	Xanthomonas sp. SHU 199	0.98	0.4529
WP_164205371.1	[Micrococcus luteus] ATCC 49442	0.93	0.4528
WP_310051716.1	Arthrobacter ginsengisoli	0.93	0.4528
WP_283498833.1	Cryobacterium sp. PH29-G1	0.93	0.4528
WP_022877818.1	Microbacterium sp. B19	0.95	0.4528
WP_076494705.1	Microbacterium sp. RURRCA19A	0.95	0.4528
WP_191079670.1	Pseudarthrobacter sp. BIM B-2242	0.93	0.4528
WP_307484843.1	Pseudarthrobacter sulfonivorans	0.93	0.4528
WP_145690634.1	Rhodococcus rhodochrous	0.93	0.4528
WP_292691596.1	unclassified Microbacterium	0.95	0.4528
WP_056677548.1	unclassified Sphingomonas	0.96	0.4528
WP_344885007.1	Zhihengliuella alba	0.93	0.4528
WP_197967407.1	Bradyrhizobium diversitatis	0.99	0.4526
WP_100176390.1	Bradyrhizobium nitroreducens	0.99	0.4526
WP_375860979.1	Bradyrhizobium sp. 1AS20L	0.99	0.4526
WP_142251315.1	Bradyrhizobium sp. UNPF46	0.99	0.4526
WP_129144970.1	Bradyrhizobium vignae	0.99	0.4526
WP_205393412.1	Xanthomonas hydrangeae	0.98	0.4526
WP_097208460.1	Geodermatophilus sabuli	0.92	0.4525
WP_147179531.1	Alphaproteobacteria	0.98	0.4523
WP_229173612.1	Bradyrhizobium	0.98	0.4523
WP_079540675.1	Bradyrhizobium lablabi	0.98	0.4523
WP_378385535.1	Rhodopseudomonas telluris	0.98	0.4523
WP_253604028.1	unclassified Bradyrhizobium	0.98	0.4523
WP_211966174.1	unclassified Bradyrhizobium	0.98	0.4523
WP_352351284.1	Streptomyces sp. NPDC002588	0.85	0.452
WP_351304989.1	Streptomyces sp. NPDC002896	0.85	0.452
WP_393418672.1	Streptomyces sp. NPDC048825	0.85	0.452
WP_103700947.1	Xanthomonas	0.98	0.452
WP_322635445.1	Xanthomonas campestris	0.98	0.452
WP_274360980.1	Xanthomonas campestris	0.98	0.452
WP_274347725.1	Xanthomonas campestris	0.98	0.452
WP_076057269.1	Xanthomonas campestris	0.98	0.452
WP_115573512.1	Xanthomonas campestris	0.98	0.452
WP_323533679.1	Xanthomonas campestris	0.98	0.452
WP_386361357.1	Xanthomonas campestris	0.98	0.452
WP_040277464.1	Xanthomonas citri	0.95	0.4519
WP_179635374.1	Sphaerotilus montanus	0.98	0.4518
WP_336630725.1	unclassified Microbacterium	0.91	0.4518
WP_337319524.1	Variovorax sp. CCNWLW186	0.98	0.4518
WP_337295269.1	Variovorax sp. CCNWLW225	0.98	0.4518
WP_258505212.1	Variovorax sp. S12S4	0.98	0.4518
WP_300946186.1	Bradyrhizobium roseum	1	0.4515
WP_212276852.1	Bradyrhizobium sp. AUGA SZCCT0169	1	0.4515
WP_212490151.1	Bradyrhizobium sp. AUGA SZCCT0176	1	0.4515
WP_334502973.1	Bradyrhizobium sp. AZCC 1678	1	0.4515
SEJ28636.1	Variovorax sp. OK202	0.96	0.4515
WP_206230592.1	Xanthomonas bonasiae	0.99	0.4515
WP_179570949.1	Xanthomonas sp. JAI131	0.99	0.4515
WP_317767072.1	Rhodococcus oxybenzonivorans	0.96	0.4514
CEA07297.1	Arthrobacter saudimassiliensis	0.93	0.4513
WP_168150870.1	Paeniglutamicibacter terrestris	0.93	0.4513
WP_109333168.1	Rhodococcus oxybenzonivorans	0.93	0.4513
WP_171713073.1	Bradyrhizobium archetypum	0.99	0.4512
WP_028347045.1	Bradyrhizobium murdochi	0.99	0.4512
WP_057841807.1	Bradyrhizobium retamae	0.99	0.4512
WP_166818025.1	Bradyrhizobium sp. 1(2017)	0.99	0.4512
WP_212033901.1	Bradyrhizobium sp. JYMT SZCCT0428	0.99	0.4512
WP_213288446.1	Bradyrhizobium sp. sGM-13	0.99	0.4512
MFI1744170.1	Flavobacteriaceae bacterium MEBiC06508	0.98	0.4512
WP_334380758.1	unclassified Bradyrhizobium	0.99	0.4512
WP_105035058.1	Cryobacterium aureum	0.99	0.4509
WP_228422258.1	Xanthomonas campestris	0.98	0.4509
WP_075286456.1	Xanthomonas campestris	0.98	0.4509
WP_119960968.1	Xanthomonas campestris	0.98	0.4509
WP_115005725.1	Xanthomonas campestris	0.98	0.4509
WP_323553082.1	Xanthomonas campestris	0.98	0.4509
MEB2232809.1	Xanthomonas campestris pv. campestris	0.98	0.4509
WP_267082573.1	Xanthomonas sacchari	0.98	0.4509
WP_267119593.1	Xanthomonas sacchari	0.98	0.4509
WP_267126537.1	Xanthomonas sacchari	0.98	0.4509
WP_153751622.1	Xanthomonas sontii	0.98	0.4509
WP_184647450.1	Xanthomonas sp. 3307	0.98	0.4509
WP_152245321.1	Xanthomonas sp. LMG 12462	0.98	0.4509
WP_017911714.1	Xanthomonas sp. SHU 166	0.98	0.4509
WP_017916014.1	Xanthomonas sp. SHU 308	0.98	0.4509
WP_210063771.1	Pseudarthrobacter sp. PvP004	0.92	0.4507
WP_286367222.1	Variovorax sp. J31P216	0.98	0.4507
WP_274197868.1	Actinomycetospora callitridis	0.96	0.4506
WP_092510708.1	Afipia sp. GAS231	0.98	0.4506
WP_324418509.1	Bradyrhizobium sp.	0.98	0.4506
WP_290815026.1	Ferrovibrio sp.	0.98	0.4506
WP_138830522.1	unclassified Bradyrhizobium	0.98	0.4506
WP_217236280.1	Streptomyces sp. AC555_RSS877	0.85	0.4504
MBR8640241.1	Streptomyces tuirus	0.85	0.4504
KPF87412.1	alpha proteobacterium AAP38	0.98	0.4503
WP_284340790.1	Devosia nitrariae	0.98	0.4503
WP_286720461.1	Devosia sp. 63-57	0.98	0.4503
WP_102113993.1	Niveispirillum cyanobacteriorum	0.98	0.4503
NBB46798.1	Rhizobium sp. CRIBSB	0.98	0.4503
WP_160777408.1	Stappia sediminis	0.98	0.4503
WP_375001111.1	Aeromicrobium sp. CTD01-1L150	0.92	0.4502
WP_005254738.1	Rhodococcus opacus	0.94	0.4502
WP_348810280.1	Gordonia sp. VNK1	0.97	0.45
WP_138175064.1	Glutamicibacter sp. V16R2B1	0.93	0.4498
WP_233025220.1	Rhodopseudomonas boonkerdii	0.99	0.4498
WP_068732207.1	Tardiphaga robiniae	0.99	0.4498
WP_005267690.1	Arthrobacter crystallopoietes	0.93	0.4495
WP_325785983.1	Arthrobacter koreensis	0.93	0.4495
MBR0815381.1	Bradyrhizobium diazoefficiens	0.99	0.4495
WP_375866235.1	Bradyrhizobium sp. 1AS5L	0.99	0.4495
WP_354100895.1	Bradyrhizobium sp. RT5a	0.99	0.4495
WP_035875277.1	Cryobacterium sp. MLB-32	0.93	0.4495
MFI1773549.1	Flavobacteriaceae bacterium MEBiC06459	0.98	0.4495
WP_387823675.1	Paenarthrobacter sp. NPDC057981	0.93	0.4495
WP_190988710.1	Pseudarthrobacter sulfonivorans	0.93	0.4495
WP_053184454.1	Pseudomonas thivervalensis	0.93	0.4495
WP_230792990.1	Rhodococcus rhodochrous	0.93	0.4495
WP_277370513.1	Rhodococcus rhodochrous	0.93	0.4495
WP_016691175.1	Rhodococcus rhodochrous	0.93	0.4495
WP_317242754.1	unclassified Bradyrhizobium	0.99	0.4495
WP_286653424.1	Variovorax sp. J22R187	0.98	0.4494
WP_315837993.1	Bradyrhizobium prioriisuperbiae	0.98	0.4492
WP_138574856.1	Paroceanicella profunda	0.98	0.4492
WP_238732974.1	Rhodopseudomonas infernalis	0.98	0.4492
WP_228330436.1	Xanthomonas campestris	0.98	0.4492
WP_169708006.1	Xanthomonas campestris	0.98	0.4492
WP_267124037.1	Xanthomonas sacchari	0.98	0.4492
WP_132673531.1	Saccharopolyspora terrae	0.94	0.449
WP_349754918.1	Xanthomonas campestris	0.98	0.4489
WP_228437873.1	Xanthomonas campestris	0.98	0.4489
WP_115541897.1	Xanthomonas campestris	0.98	0.4489
WP_229230610.1	Sinomonas cyclohexanicum	0.92	0.4488
WP_344301126.1	Sinomonas flava	0.92	0.4488
WP_371083260.1	Variovorax sp. RCC_210	0.98	0.4488
WP_258804558.1	Pseudarthrobacter sp. NS4	0.94	0.4487
WP_165225193.1	Allorhizobium pseudoryzae	0.97	0.4486
WP_133408850.1	Kocuria rosea	0.97	0.4486
WP_334484554.1	Bradyrhizobium algeriense	1	0.4485
WP_212389828.1	Bradyrhizobium sp. AUGA SZCCT0042	1	0.4485
WP_212420371.1	Bradyrhizobium sp. AUGA SZCCT0283	1	0.4485
WP_206259436.1	Xanthomonas bonasiae	0.99	0.4485
WP_369915475.1	Xanthomonas sp. NCPPB 3005	0.99	0.4485
WP_210972170.1	Saccharopolyspora endophytica	0.92	0.4484
WP_069764844.1	Streptomyces	0.85	0.4484
WP_332667097.1	Aeromicrobium sp.	0.94	0.4483
WP_358274253.1	Rhodococcus sp. NPDC019616	0.96	0.4483
WP_171577487.1	Bradyrhizobium australiense	0.99	0.4482
WP_309179040.1	Bradyrhizobium sp. Ash2021	0.99	0.4482
WP_334411545.1	Bradyrhizobium sp. AZCC 1721	0.99	0.4482
WP_334396988.1	Bradyrhizobium sp. AZCC 2289	0.99	0.4482
WP_214492248.1	Bradyrhizobium sp. SRL28	0.99	0.4482
WP_248317229.1	Arthrobacter sp. Helios	0.93	0.4481
WP_208960511.1	Rhodococcus sp. ZPP	0.93	0.4481
WP_093211828.1	unclassified Variovorax	0.98	0.4481
WP_334389661.1	Bradyrhizobium sp. AZCC 2262	0.98	0.4479
WP_392699175.1	Bradyrhizobium sp. RDI18	0.98	0.4479
WP_104087951.1	Cryobacterium sp. N19	0.99	0.4479
WP_331779431.1	Kocuria flava	0.96	0.4479
WP_101851453.1	Kocuria flava	0.96	0.4479
WP_094998253.1	Maribacter cobaltidurans	0.98	0.4479
WP_320695255.1	Xanthomonas sp. LF07-6	0.98	0.4479
WP_132476056.1	Rhodococcus sp. SMB37	0.93	0.4477
WP_265080144.1	Rhodopseudomonas sp. P2A-2r	0.98	0.4475
WP_134535464.1	Cryobacterium algoricola	0.92	0.4474
WP_145338302.1	unclassified Pseudomonas	0.92	0.4474
WP_254146241.1	Bradyrhizobium sp. CCGB12	0.95	0.4473
WP_091467797.1	Paenarthrobacter nitroguajacolicus	0.95	0.4473
WP_157291132.1	Devosia marina	0.98	0.4472
WP_183311315.1	Devosia subaequoris	0.98	0.4472
ACU97595.1	Saccharomonospora viridis DSM 43017	0.87	0.4471
WP_286552206.1	unclassified Variovorax	0.98	0.4471
WP_005565037.1	Rhodococcus	0.94	0.4469
WP_120660843.1	Rhodococcus opacus	0.94	0.4469
WP_037334123.1	Salinisphaera hydrothermalis	0.94	0.4469
WP_240238394.1	Nocardioides sp. CFH 31398	0.84	0.4468
MFI2629068.1	Streptomyces collinus	0.85	0.4468
WP_359147107.1	Streptomyces collinus	0.85	0.4468
WP_319203375.1	Streptomyces sp. ME02-8801-2C	0.85	0.4468
WTX10723.1	Streptomyces sp. NBC_00005	0.85	0.4468
WP_147722854.1	unclassified Salinibacterium	0.93	0.4466
WP_274191849.1	Actinomycetospora chibensis	0.96	0.4465
AMA61606.1	Bradyrhizobium sp. CCGE-LA001	0.96	0.4465
WP_008545973.1	Bradyrhizobium sp. CCGE-LA001	0.96	0.4465
WP_063256258.1	Microbacterium sp. T32	0.95	0.4465
WP_149531438.1	Tardiphaga sp. P9-11	0.99	0.4465
WP_322137789.1	unclassified Cryobacterium	0.95	0.4465
WP_196903707.1	unclassified Cryobacterium	0.95	0.4465
WP_237827156.1	Arthrobacter hankyongi	0.93	0.4463
WP_263127698.1	Arthrobacter koreensis	0.93	0.4463
WP_091601608.1	Arthrobacter koreensis	0.93	0.4463
WP_169998141.1	Arthrobacter sp. SF27	0.93	0.4463
WP_264671056.1	Arthrobacter sp. VKM Ac-2550	0.93	0.4463
WP_229566365.1	Rhodococcus	0.93	0.4463
WP_060652643.1	Rhodococcus pyridinivorans	0.93	0.4463
WP_268654816.1	Rhodococcus pyridinivorans	0.93	0.4463
WP_159417272.1	Rhodococcus rhodochrous	0.93	0.4463
WP_160874680.1	Rhodococcus rhodochrous	0.93	0.4463
WP_229579755.1	Rhodococcus rhodochrous	0.93	0.4463
WP_229582918.1	Rhodococcus rhodochrous	0.93	0.4463
WP_059382694.1	Rhodococcus rhodochrous	0.93	0.4463
WP_106201048.1	Rhodococcus rhodochrous	0.93	0.4463
WP_088898041.1	Rhodococcus sp. BUPNP1	0.93	0.4463
WP_265159717.1	Salinibacterium sedimenticola	0.93	0.4463
WP_102158881.1	Zhihengliuella halotolerans	0.93	0.4463
WP_152225840.1	Arthrobacter	0.99	0.4462
WP_387013038.1	Arthrobacter citreus	0.99	0.4462
WP_154579377.1	Arthrobacter sp. BL-252-APC-1A	0.99	0.4462
WP_079565887.1	Bradyrhizobium erythrophlei	0.98	0.4462
WP_118132697.1	Oceanicella sp. SM1341	0.98	0.4462
WP_179016533.1	Paenarthrobacter nitroguajacolicus	0.96	0.4462
WP_364305353.1	Paenarthrobacter nitroguajacolicus	0.96	0.4462
WP_064507761.1	Xanthomonas floridensis	0.98	0.4462
SFO77576.1	Variovorax sp. OK605	0.96	0.4461
WP_336855264.1	Sinomonas albida	0.92	0.4459
WP_306883495.1	Amorphus orientalis	0.98	0.4458
WP_191808124.1	Arthrobacter gallicola	0.98	0.4458
WP_191747862.1	Arthrobacter pullicola	0.98	0.4458
WP_116907986.1	unclassified Variovorax	0.98	0.4458
WP_217011285.1	Burkholderia multivorans	0.95	0.4455
WP_035925362.1	Kocuria	0.97	0.4455
WP_251356304.1	Kocuria rosea	0.97	0.4455
WP_147784527.1	Lacisediminihabitans profunda	0.92	0.4455
WP_322478631.1	Nesterenkonia sp. HG001	0.92	0.4455
WP_303383466.1	Kocuria sp.	0.72	0.4454
WP_065727233.1	Bradyrhizobium icense	0.99	0.4451
WP_065754881.1	Bradyrhizobium paxllaeri	0.99	0.4451
WP_334373510.1	Bradyrhizobium sp. AZCC 1719	0.99	0.4451
WP_159924396.1	unclassified Rhodococcus (in: high G+C Gram-positive bacteria)	0.96	0.4451
WP_066296814.1	Arthrobacter luteolus	0.93	0.4448
WP_225676331.1	Bradyrhizobium hereditatis	0.98	0.4448
WP_304741544.1	Bradyrhizobium sp.	0.98	0.4448
WP_369206006.1	Geodermatophilus sp. WL48A	0.95	0.4448
WP_272651330.1	Maribacter	0.98	0.4448
WP_101469061.1	Nocardia fluminea	0.93	0.4448
WP_270678710.1	Nocardiopsis suaedae	0.93	0.4448
WP_172166947.1	Pseudonocardia broussonetiae	0.93	0.4448
WP_181803656.1	Streptomyces shenzhenensis	0.85	0.4448
WP_327312059.1	Streptomyces sp. NBC_01235	0.85	0.4448
WP_309946707.1	Tardiphaga robiniae	0.99	0.4448
WP_093761149.1	Tardiphaga sp. OK245	0.99	0.4448
WP_328306996.1	Actinomycetospora sp. NBC_00405	0.96	0.4444
WP_317253504.1	Bradyrhizobium sp. BWA-3-5	0.98	0.4444
XIA64691.1	Bradyrhizobium sp. TZ2	0.98	0.4444
WP_062556212.1	Rhizobium	0.98	0.4444
WP_168486058.1	Arthrobacter mobilis	0.98	0.4441
WP_142040574.1	Arthrobacter sp. SLBN-100	0.92	0.4441
WP_338722077.1	Devosia sp. XK-2	0.98	0.4441
WP_292864426.1	Microbacterium sp.	0.92	0.4441
WP_231801429.1	Pelagibacterium xiamenense	0.98	0.4441
WP_237192287.1	Pseudonocardia sp. WMMC193	0.92	0.4441
WP_304377291.1	Rhizobium alvei	0.98	0.4441
WP_280775803.1	Rhizobium sp. SG_E_25_P2	0.98	0.4441
WP_237675258.1	Variovorax	0.98	0.4441
WP_243010886.1	Cryobacterium zhongshanensis	0.95	0.4434
WP_045548609.1	Nocardioides luteus	0.93	0.4434
WP_184853168.1	Streptomyces collinus	0.85	0.4433
MFH8413216.1	Streptomyces collinus	0.85	0.4433
WP_388120589.1	Streptomyces collinus	0.85	0.4433
WP_324133994.1	Bosea sp. (in: a-proteobacteria)	0.98	0.4431
WP_326336128.1	Paenarthrobacter ureafaciens	0.99	0.4431
WP_012917506.1	Xanthomonas albilineans	0.98	0.4431
WP_045757758.1	Xanthomonas albilineans	0.98	0.4431
WP_029218508.1	Xanthomonas cassavae	0.98	0.4431
WP_267085485.1	Xanthomonas sacchari	0.98	0.4431
WP_377955211.1	Arthrobacter koreensis	0.93	0.443
WP_175323746.1	Arthrobacter sp. C9C5	0.93	0.443
WP_121866088.1	Glutamicibacter	0.93	0.443
WP_123824786.1	Kocuria	0.92	0.443
WP_183643689.1	Neomicrococcus lactis	0.93	0.443
WP_274262713.1	Paenarthrobacter	0.93	0.443
WP_144659003.1	Paenarthrobacter nicotinovorans	0.93	0.443
WP_285241521.1	Pseudarthrobacter sp. MEB009	0.93	0.443
WP_024102345.1	Rhodococcus	0.93	0.443
WP_039584238.1	Rhodococcus	0.93	0.443
WP_247848105.1	Rhodococcus pyridinivorans	0.93	0.443
WP_094979879.1	Rhodococcus pyridinivorans	0.93	0.443
WP_145709773.1	Rhodococcus rhodochrous	0.93	0.443
KLL94013.1	Rhodococcus sp. IITR03	0.93	0.443
WP_065995806.1	Rhodococcus sp. p52	0.93	0.443
WP_272265953.1	unclassified Rhodococcus (in: high G+C Gram-positive bacteria)	0.93	0.443
WP_093124859.1	Variovorax sp. OK605	0.98	0.4428
WP_378036293.1	Actinomycetospora atypica	0.97	0.4427
WP_290167299.1	Arthrobacter sp. APC 3897	0.95	0.4427
WP_324116935.1	Microbacterium sp.	0.94	0.4427
WP_387742057.1	Kocuria sp. CPCC 205315	0.97	0.4424
WP_158816749.1	Methylocapsa sp. S129	0.99	0.4424
MER0784378.1	Pseudomonas aeruginosa	0.95	0.4423
WP_208710713.1	Sinomonas sp. R1AF57	0.92	0.4422
WP_247513278.1	Bradyrhizobium sp. 157	0.99	0.4421
WP_065744435.1	Bradyrhizobium sp. LMTR 3	0.99	0.4421
MEA5501988.1	Halotia wernerae UHCC 0503	0.99	0.4421
WP_104162087.1	Arthrobacter	0.94	0.4419
WP_256065571.1	Rhodococcus erythropolis	0.94	0.4419
WP_175367225.1	Tardiphaga	0.99	0.4417
WP_315841271.1	Tardiphaga sp. 709	0.99	0.4417
WP_306862849.1	Arthrobacter bambusae	0.93	0.4416
WP_281535663.1	Cryobacterium breve	0.95	0.4416
WP_102598618.1	Glutamicibacter	0.93	0.4416
WP_292902054.1	Microbacterium sp.	0.94	0.4416
WP_214397362.1	Mycolicibacterium goodii	0.93	0.4416
WP_007269575.1	Paeniglutamicibacter gangotriensis	0.93	0.4416
WP_325209649.1	Salinibacterium sp.	0.93	0.4416
WP_362927720.1	Streptomyces sp. NPDC048430	0.92	0.4416
MFI6123164.1	Streptomyces sp. NPDC051064	0.92	0.4416
WP_138177858.1	unclassified Microbacterium	0.94	0.4416
WP_366578601.1	Amycolatopsis sp. NPDC047767	0.88	0.4414
WP_057836465.1	Bradyrhizobium jicamae	0.98	0.4414
WP_165133972.1	Rhizobium rhizoryzae	0.98	0.4414
WP_092204613.1	unclassified Pseudomonas	0.85	0.4413
WP_356131783.1	Streptomyces sp. NPDC005012	0.91	0.4412
WP_361145652.1	Streptomyces sp. NPDC047130	0.91	0.4412
KTS13002.1	Microbacterium testaceum	0.9	0.4411
WP_013653597.1	Polymorphum gilvum	0.98	0.441
WP_376048727.1	Pseudarthrobacter sp. NPDC055928	0.98	0.441
WP_230829972.1	Rhizobium sp. C4	0.98	0.441
WP_337347660.1	unclassified Pseudarthrobacter	0.98	0.441
WP_208292187.1	Nesterenkonia aurantiaca	0.84	0.4409
MFI8893502.1	Streptomyces paradoxus	0.95	0.4409
WP_363373841.1	Microbacterium sp. NPDC086615	0.92	0.4408
WP_043362677.1	Microbacterium testaceum	0.92	0.4408
BAJ75098.1	Microbacterium testaceum StLB037	0.92	0.4408
WP_071894675.1	Neomicrococcus aestuarii	0.92	0.4408
WP_327012368.1	Cryobacterium sp. GrIS_2_6	0.95	0.4406
WP_106418517.1	Salinicola tamaricis	0.79	0.4406
WP_393756851.1	Streptomyces sp. NPDC048438	0.95	0.4406
WP_163799752.1	Mycolicibacterium sediminis	0.94	0.4405
WP_265146119.1	Rhodococcus opacus	0.94	0.4405
WP_376972100.1	Bradyrhizobium erythrophlei	0.99	0.4404
WP_268158962.1	Rhizobium sp. SL86	0.99	0.4404
WP_387003870.1	Arthrobacter koreensis	0.96	0.4403
WP_152273887.1	Arthrobacter koreensis	0.96	0.4403
WP_237155279.1	Oryzibacter oryziterrae	0.96	0.4403
WP_267276338.1	Arthrobacter sp. CDRTa11	0.93	0.4401
WP_045761116.1	Xanthomonas albilineans	0.98	0.44
WP_045770738.1	Xanthomonas albilineans	0.98	0.44
WP_045766469.1	Xanthomonas albilineans	0.98	0.44
WP_045728723.1	Xanthomonas sp. GPE 39	0.98	0.44
WP_045737733.1	Xanthomonas sp. MUS 060	0.98	0.44
WP_026005312.1	Arthrobacter sp. M2012083	0.96	0.4399
WP_178992636.1	Paenarthrobacter nitroguajacolicus	0.96	0.4399
MDV2979040.1	Actinomycetes bacterium ARC8	0.93	0.4397
WP_055242325.1	Arthrobacter sp. Edens01	0.93	0.4397
WP_364125496.1	Arthrobacter sp. NPDC093128	0.93	0.4397
WP_156228313.1	Corynebacterium comes	0.92	0.4397
WP_073707426.1	Glutamicibacter sp. 0426	0.93	0.4397
WP_209896587.1	Nocardia goodfellowii	0.93	0.4397
WP_283479763.1	Rhodococcus rhodochrous	0.93	0.4397
WP_189321570.1	Streptomyces flaveus	0.85	0.4397
WP_064256449.1	unclassified Rhodococcus (in: high G+C Gram-positive bacteria)	0.93	0.4397
OLM00531.1	Pseudonocardia sp. Ae406_Ps2	0.95	0.4395
WP_075305939.1	unclassified Pseudonocardia	0.95	0.4395
WP_108518916.1	Bradyrhizobium algeriense	1	0.4394
WP_072911396.1	Geodermatophilus obscurus	0.92	0.4393
WP_284563158.1	Kocuria	0.97	0.4393
WP_142100158.1	Pseudonocardia cypriaca	0.92	0.4393
WP_252440402.1	Pseudonocardia humida	0.92	0.4393
WP_379616575.1	Pseudonocardia sp. GCM10023141	0.92	0.4393
WP_136611006.1	Sinomonas albida	0.92	0.4393
WP_363791362.1	Saccharopolyspora sp. NPDC049426	0.93	0.4391
WP_213253808.1	Bradyrhizobium sp. sBnM-33	0.99	0.439
WP_137731369.1	Rubrivivax pictus	0.99	0.439
WP_334415615.1	unclassified Bradyrhizobium	0.99	0.439
WP_217926923.1	Pinisolibacter aquiterrae	0.96	0.4389
MBT2518160.1	Streptomyces sp. ISL-90	0.92	0.4389
WP_259427438.1	Corynebacterium lemuris	0.93	0.4387
MFI6284615.1	Streptomyces sp. NPDC051018	0.93	0.4387
WP_184514597.1	Tardiphaga robiniae	0.99	0.4387
WP_230007263.1	Microbacterium sp. Bi128	0.94	0.4385
WP_196873413.1	Nocardioides luteus	0.96	0.4385
WP_241065015.1	Rhodococcus qingshengii	0.96	0.4385
WP_079595934.1	Arthrobacter sp. P2b	0.93	0.4383
WP_124090090.1	Arthrobacter ulcerisalmonis	0.93	0.4383
MEZ2391342.1	bacterium RCC_150	0.93	0.4383
WP_067455219.1	Devosia elaeis	0.98	0.4383
WP_332487471.1	Glutamicibacter sp.	0.93	0.4383
WP_346410926.1	Mycolicibacterium cosmeticum	0.93	0.4383
WP_063129135.1	Nocardia fusca	0.93	0.4383
MFI8411092.1	Paeniglutamicibacter gangotriensis	0.93	0.4383
WP_019815363.1	Saccharomonospora saliphila	0.92	0.4383
WP_077004384.1	Saccharothrix sp. ALI-22-I	0.94	0.4381
WP_166029262.1	Streptomyces chilikensis	0.94	0.4381
WP_078714448.1	Agreia bicolorata	0.93	0.4379
WP_044441091.1	Agreia bicolorata	0.93	0.4379
WP_291364338.1	Devosia sp.	0.98	0.4379
WP_316356380.1	Devosia sp.	0.98	0.4379
WP_236894231.1	Devosia sp. SL43	0.98	0.4379
WP_029014916.1	Niveispirillum irakense	0.98	0.4379
WP_337352204.1	Pseudarthrobacter sp. CCNWLW207	0.98	0.4379
KTS65320.1	Microbacterium testaceum	0.9	0.4377
KTS90772.1	Microbacterium testaceum	0.9	0.4377
WP_152773309.1	Streptomyces spongiae	0.85	0.4377
WP_301224211.1	Arthrobacter burdickii	0.92	0.4375
WP_373426610.1	Microbacterium	0.92	0.4375
WP_074694784.1	Microbacterium	0.92	0.4375
WP_186316589.1	Microbacterium sp. BH-3-3-3	0.92	0.4375
WP_275796874.1	Microbacterium sp. Kw_RZR3	0.92	0.4375
WP_268102411.1	Microbacterium sp. SL62	0.92	0.4375
WP_334172202.1	Sinomonas sp.	0.92	0.4375
MDC3259434.1	Flavobacteriaceae bacterium	0.94	0.4373
WP_306994110.1	Pseudoxanthomonas	0.99	0.4373
WP_131658748.1	Pseudoxanthomonas winnipegensis	0.99	0.4373
WP_299810657.1	Tardiphaga sp.	0.99	0.4373
WP_347179847.1	Wenyingzhuangia sp.	0.98	0.4373
WP_194783056.1	Arthrobacter gandavensis	0.96	0.4371
UIK01205.1	Rhizobium leguminosarum	0.96	0.4371
WP_304869358.1	Bradyrhizobium sp.	0.98	0.4369
MDC3368821.1	Flavobacteriaceae bacterium	0.98	0.4369
WP_227896254.1	Arthrobacter caoxuetaonis	0.93	0.4365
WP_306922590.1	Arthrobacter globiformis	0.93	0.4365
WP_136321096.1	Arthrobacter sp. PAMC25564	0.93	0.4365
WP_086470703.1	Devosia lucknowensis	0.98	0.4365
WP_201660545.1	Devosia oryziradicis	0.98	0.4365
WP_190264527.1	Glutamicibacter nicotianae	0.93	0.4365
WP_285675416.1	Glutamicibacter nicotianae	0.93	0.4365
WP_248761421.1	Pseudarthrobacter sp. SSS035	0.93	0.4365
WP_213933194.1	Rhodococcus sp. B50	0.93	0.4365
WP_306918221.1	unclassified Arthrobacter	0.93	0.4365
WP_056689028.1	unclassified Aureimonas	0.98	0.4365
WP_363874067.1	Saccharopolyspora sp. NPDC049357	0.94	0.4363
MFH8658151.1	Streptomyces afghaniensis	0.85	0.4362
WP_323327460.1	Arcicella gelida	0.98	0.436
WP_132682335.1	Saccharopolyspora karakumensis	0.93	0.4359
WP_344146164.1	Streptomonospora arabica	0.95	0.4357
WP_345556946.1	Streptomonospora halophila	0.95	0.4357
WP_033328238.1	Streptomyces yerevanensis	0.85	0.4357
WP_323255414.1	Arcicella lustrica	0.98	0.4356
WP_092150877.1	Bradyrhizobium sp. NFR13	0.99	0.4356
WP_119976370.1	Cryobacterium melibiosiphilum	0.99	0.4356
WP_320447468.1	Tardiphaga sp. 42S5	0.99	0.4356
WP_089267397.1	Tardiphaga sp. OK246	0.99	0.4356
WP_322140941.1	unclassified Cryobacterium	0.95	0.4353
WP_134449360.1	unclassified Cryobacterium	0.95	0.4353
WP_193182452.1	Nisaea sediminum	0.98	0.4352
WP_231413473.1	Rhodococcus pyridinivorans	0.96	0.4352
WP_056733506.1	Agromyces sp. Soil535	0.93	0.4351
WP_234759926.1	Arthrobacter alkaliphilus	0.93	0.4351
WP_275727657.1	Arthrobacter sp. Cr_A7	0.93	0.4351
WP_324091274.1	Glutamicibacter sp.	0.93	0.4351
WP_280420279.1	Nocardia carnea	0.93	0.4351
WP_280435064.1	Nocardia carnea	0.93	0.4351
WP_121806860.1	Nocardioides mangrovicus	0.92	0.4351
WP_359272485.1	Streptomyces chilikensis	0.94	0.4349
WP_280869448.1	Streptomyces sp. MJP52	0.94	0.4349
WP_035097468.1	Devosia sp. LC5	0.98	0.4348
WP_172888879.1	Hongsoonwoonella zoysiae	0.98	0.4348
WP_132537035.1	Rhizobium sp. PP-F2F-G48	0.98	0.4348
WP_108997540.1	Salinibacterium hongtaonis	0.96	0.4348
WP_295697046.1	Lapillicoccus sp.	0.9	0.4346
WP_253070158.1	Sphingomonas sp. H160509	0.93	0.4346
WP_337817293.1	Acidihalobacter sp.	0.96	0.4344
WST28618.1	Streptomyces sp. NBC_01166	0.95	0.4344
KTS06908.1	Microbacterium testaceum	0.9	0.4343
WP_130530202.1	Pseudoxanthomonas winnipegensis	0.99	0.4343
WP_058613785.1	Microbacterium testaceum	0.92	0.4342
WP_271396059.1	Neomicrococcus lactis	0.92	0.4342
WP_187091772.1	Nakamurella sp. PAMC28650	0.93	0.4341
WP_325790130.1	Arthrobacter koreensis	0.96	0.434
UIK01251.1	Rhizobium leguminosarum	0.96	0.434
WP_283041053.1	Rhizobium leguminosarum	0.96	0.434
WP_298176868.1	Saccharomonospora sp.	0.95	0.434
WP_085437764.1	unclassified Nesterenkonia	0.96	0.434
WP_072346790.1	Devosia enhydra	0.99	0.4338
MDA9184347.1	Flavobacteriaceae bacterium	0.98	0.4338
MDC0875046.1	Flavobacteriaceae bacterium	0.98	0.4338
MDB2672827.1	Flavobacteriaceae bacterium	0.98	0.4338
MDA9893510.1	Flavobacteriaceae bacterium	0.98	0.4338
WP_165109492.1	Nocardioides turkmenicus	0.96	0.4338
WP_253859206.1	Prauserella alba	0.92	0.4337
WP_345415006.1	Actinomycetospora chlora	0.97	0.4334
WP_312179650.1	Arthrobacter sp.	0.98	0.4334
WP_175324050.1	Arthrobacter sp. C9C5	0.98	0.4334
WP_130514763.1	Pseudoxanthomonas winnipegensis	0.99	0.4333
WP_390261691.1	Arthrobacter sp. NPDC058192	0.93	0.4332
WP_043481231.1	Arthrobacter sp. SPG23	0.93	0.4332
WP_229973052.1	Arthrobacter sp. zg-Y916	0.93	0.4332
WP_231781448.1	Rhodococcus pyridinivorans	0.93	0.4332
WP_309106700.1	Arthrobacter sp.	0.94	0.4331
WP_015399583.1	Corynebacterium halotolerans	0.95	0.4331
WP_123926629.1	Gordonia oryzae	0.95	0.4331
WP_241055905.1	Sinomonas terrae	0.97	0.433
WP_006769686.1	Corynebacterium efficiens	0.92	0.4328
BAC17445.1	Corynebacterium efficiens YS-314	0.92	0.4328
WP_220261103.1	Pseudonocardia sp. DSM 110487	0.92	0.4328
WP_134560873.1	Cryobacterium glucosi	0.95	0.4322
EGD40061.1	Nocardioidaceae bacterium Broad-1	0.96	0.4322
WP_324263956.1	Saccharopolyspora mangrovi	0.95	0.4322
WP_195875674.1	Herminiimonas contaminans	0.98	0.4321
WP_105677896.1	Arthrobacter sp. MYb213	0.93	0.4318
WP_366176566.1	Arthrobacter sp. NPDC080031	0.93	0.4318
WP_364532068.1	Arthrobacter sp. NPDC080073	0.93	0.4318
WP_115523318.1	Arthrobacter sp. RT-1	0.93	0.4318
WP_183665266.1	Neomicrococcus aestuarii	0.93	0.4318
WP_181255866.1	Nesterenkonia sandarakina	0.92	0.4318
WP_056314090.1	Devosia sp. Root685	0.98	0.4317
WP_368826637.1	Kocuria sp. CPCC 205292	0.98	0.4317
WP_062596869.1	Rhizobium sp. Leaf371	0.98	0.4317
WP_350940205.1	Saccharopolyspora hirsuta	0.96	0.4317
WP_270926328.1	Saccharopolyspora indica	0.96	0.4317
MFI6575770.1	Nocardiopsis sp. NPDC050513	0.92	0.4314
WP_203253612.1	Aurantibacter crassamenti	0.98	0.4312
WP_161061071.1	Gordonia sp. SID5947	0.96	0.4312
WP_285244086.1	Pseudarthrobacter sp. fls2-241-R2A-127	0.96	0.4312
MDT2007353.1	Rhodococcus opacus	0.95	0.4312
WP_058626712.1	Microbacterium testaceum	0.92	0.4309
WP_363336927.1	Microbacterium testaceum	0.92	0.4309
WP_058629109.1	Microbacterium testaceum	0.92	0.4309
WP_252158865.1	Candidatus Arcticimaribacter forsetii	0.98	0.4308
MDA8640712.1	Flavobacteriaceae bacterium	0.98	0.4308
MDB9823704.1	Flavobacteriaceae bacterium	0.98	0.4308
MDZ5077319.1	Nesterenkonia sp. HG001	0.96	0.4308
WP_380665632.1	Saccharopolyspora griseoalba	0.95	0.4308
MFI7481483.1	Kocuria sp. M1R5S2	0.96	0.4304
WP_255893133.1	Nocardioides astragali	0.92	0.4304
WP_358420806.1	Rhodococcus sp. NPDC047139	0.94	0.4304
WP_264152459.1	Rhodococcus sp. Z13	0.94	0.4304
WP_340648055.1	Pseudoxanthomonas winnipegensis	0.99	0.4303
WP_181316894.1	Sphingobium sp. JAI105	0.87	0.4301
WP_059388105.1	Arthrobacter	0.93	0.43
WP_159010550.1	Bradyrhizobium sp. S69	0.99	0.4299
WP_006370862.1	Gordonia polyisoprenivorans	0.95	0.4299
WP_058874098.1	Kocuria polaris	0.97	0.4299
WP_344137491.1	Saccharopolyspora halophila	0.93	0.4295
WP_367283524.1	Arcicella rosea	0.98	0.4294
WP_035126097.1	Conexibacter woesei	0.95	0.429
WP_326867090.1	Devosia sp.	0.98	0.429
WP_190781276.1	Kocuria sp. cx-116	0.94	0.429
WP_190806801.1	Kocuria sp. cx-455	0.94	0.429
WP_230114281.1	Microbacterium oxydans	0.93	0.429
WP_292886307.1	Nisaea sp.	0.98	0.429
MBY4131176.1	Rhodococcoides fascians	0.94	0.429
WP_092808260.1	Rhodococcus globerulus	0.96	0.429
WP_040270424.1	Streptomonospora alba	0.92	0.429
WP_395251098.1	Arthrobacter sp. NA-172	0.93	0.4286
WP_332690768.1	Devosia sp.	0.98	0.4286
WP_332702255.1	Devosia sp.	0.98	0.4286
RNL84977.1	Halostreptopolyspora alba	0.94	0.4286
WP_393916274.1	Halostreptopolyspora alba	0.94	0.4286
WP_125098624.1	Leucobacter chromiireducens	0.93	0.4286
WP_303619250.1	Mariluticola halotolerans	0.98	0.4286
KTR95450.1	Microbacterium testaceum	0.92	0.4286
WP_179440744.1	Nesterenkonia sandarakina	0.92	0.4286
WP_370708898.1	Paraburkholderia sp. IW21	0.93	0.4286
WP_190291428.1	Roseibium aggregatum	0.98	0.4286
WP_150064519.1	Saccharopolyspora hirsuta	0.96	0.4286
WP_180220153.1	Streptomyces sp. UH6	0.91	0.4281
WP_116711076.1	Actinomycetospora cinnamomea	0.98	0.4277
MDB4714894.1	Flavobacteriaceae bacterium	0.98	0.4277
MDB4642897.1	Flavobacteriaceae bacterium	0.98	0.4277
WP_265077712.1	Gordonia polyisoprenivorans	0.94	0.4277
WP_026920285.1	Gordonia polyisoprenivorans	0.94	0.4277
WP_276114250.1	Gordonia sp. N1V	0.94	0.4277
WP_005458026.1	Saccharomonospora cyanea	0.95	0.4277
WP_272589608.1	Streptomyces sp. M92	0.94	0.4277
WP_058595348.1	Microbacterium testaceum	0.92	0.4276
WP_281454539.1	Saccharopolyspora ipomoeae	0.91	0.4276
WP_236089833.1	Antribacter soli	0.92	0.4272
WP_275654618.1	Devosia sp. SD17-2	0.98	0.4272
WP_170194495.1	Gordonia asplenii	0.94	0.4272
WP_208795060.1	Gordonia polyisoprenivorans	0.95	0.4268
WP_079931767.1	Gordonia sp. i37	0.95	0.4268
WP_230108952.1	Microbacterium foliorum	0.94	0.4268
WP_338890885.1	Rhodococcus sovatensis	0.96	0.4268
WP_005446547.1	Saccharomonospora azurea	0.95	0.4268
WP_350964176.1	Saccharomonospora azurea	0.95	0.4268
WP_108518168.1	Salinibacterium hongtaonis	0.96	0.4268
WP_332601640.1	Arthrobacter sp. S2(2024)	0.93	0.4267
WP_137150098.1	Devosia sp. FKR38	0.98	0.4264
MFI8378330.1	Leeuwenhoekiella sp. NPDC079379	0.98	0.4264
WP_164591410.1	Rhizobium	0.99	0.4264
WP_128409234.1	Rhizobium	0.99	0.4264
WP_072640938.1	Rhizobium leguminosarum	0.99	0.4264
WP_064245951.1	Rhizobium leguminosarum	0.99	0.4264
WP_027691122.1	Rhizobium leguminosarum	0.99	0.4264
WP_027688513.1	Rhizobium ruizarguesonis	0.99	0.4264
WP_191732643.1	Corynebacterium gallinarum	0.92	0.4262
WP_311556163.1	Pseudonocardia sp. DSM 45834	0.92	0.4262
WP_389273018.1	Streptomyces sp. NPDC004609	0.92	0.4262
WP_222936510.1	Streptomonospora sp. PA3	0.99	0.426
WP_084596488.1	Nocardioides aequoreus	0.92	0.4259
WP_391212735.1	Streptomyces iakyrus	0.96	0.4259
WP_126121560.1	Corynebacterium hylobatis	0.93	0.4258
WP_133625919.1	Enemella evansiae	0.92	0.4258
WP_230100466.1	Microbacterium sp. Bi98	0.93	0.4258
WP_317785939.1	Rhodococcus sp. IEGM 1370	0.94	0.4258
WXJ99939.1	Saccharopolyspora sp. ID03-671	0.91	0.4258
WP_365342736.1	Streptomyces sp. NPDC091215	0.94	0.4258
WP_174154135.1	Rhizobium skierniewicense	0.98	0.4255
WP_093149267.1	Saccharopolyspora antimicrobica	0.96	0.4255
WP_087015220.1	Leucobacter sp. 7(1)	0.93	0.4253
WP_389491670.1	Streptomyces sp. NPDC002908	0.9	0.4253
WP_260571455.1	Maribacter litopenaei	0.98	0.4251
WP_386832156.1	Devosia albogilva	0.95	0.4249
WP_337306020.1	unclassified Streptomyces	0.91	0.4248
WP_274282968.1	Actinomycetospora lutea	0.96	0.4246
WP_125090335.1	Saccharopolyspora rhizosphaerae	0.95	0.4245
WP_386328857.1	Streptomyces sp. NPDC058847	0.94	0.4245
WP_386322275.1	unclassified Streptomyces	0.94	0.4245
WP_386283831.1	unclassified Streptomyces	0.94	0.4245
WP_094602471.1	Gordonia polyisoprenivorans	0.94	0.4244
WP_271355196.1	Gordonia polyisoprenivorans	0.94	0.4244
WUD53394.1	Streptomyces europaeiscabiei	0.94	0.4244
WP_327745447.1	Streptomyces europaeiscabiei	0.94	0.4244
WP_291376448.1	Devosia sp.	0.98	0.4241
WP_182395643.1	Devosia sp. MC521	0.98	0.4241
WP_282235692.1	Salinicola endophyticus	0.95	0.4241
WP_361207242.1	unclassified Streptomyces	0.94	0.4241
WP_093804139.1	Streptomyces sp. Wb2n-11	0.98	0.4238
WP_005439847.1	Saccharomonospora azurea	0.95	0.4237
WP_151769651.1	Streptomyces abyssomicinicus	0.96	0.4237
WP_014011185.1	Corynebacterium variabile	0.94	0.4236
WP_283819481.1	Gordonia sp. L191	0.95	0.4236
WP_179660223.1	Nocardioides panzhihuensis	0.94	0.4236
WP_037313441.1	Saccharomonospora viridis	0.94	0.4236
WP_224704954.1	Devosia aquimaris	0.98	0.4233
WP_130663644.1	Rhizobium ruizarguesonis	0.99	0.4233
WP_388354602.1	Streptomyces kebangsaanensis	0.97	0.4233
WP_232839349.1	Streptomyces triticisoli	0.97	0.4233
WP_345920097.1	Uliginosibacterium sediminicola	0.98	0.4233
WP_347181051.1	Wenyingzhuangia sp.	0.98	0.4233
WP_358563900.1	Nocardiopsis sp. NPDC049922	0.96	0.4232
WP_075847042.1	Saccharomonospora sp. CUA-673	0.93	0.4232
WP_244683910.1	Leucobacter rhizosphaerae	0.92	0.423
WP_102194722.1	Microbacterium aurantiacum	0.92	0.423
MUL40578.1	Streptomonospora sp. PA3	0.99	0.423
WP_382487465.1	Streptomyces sp. NPDC057002	0.96	0.4227
WP_094356378.1	Enemella evansiae	0.92	0.4226
WP_199530505.1	Devosia sp. MC532	0.98	0.4224
WP_058623150.1	Microbacterium testaceum	0.95	0.4222
WP_091044826.1	Nocardioides sp. YR527	0.94	0.4222
WP_054375104.1	Rhodococcus rhodochrous	0.93	0.4221
MFI2780035.1	Streptomyces sp. ALB3	0.95	0.4219
WP_356312054.1	Streptomyces sp. NPDC005426	0.95	0.4219
WP_359143077.1	Streptomyces sp. NPDC005761	0.95	0.4219
WP_241470415.1	Nesterenkonia sp. DZ6	0.92	0.4216
WP_241465200.1	Nesterenkonia sp. LB17	0.92	0.4216
WP_241476540.1	unclassified Nesterenkonia	0.92	0.4216
WP_378885872.1	Nocardioides sp. NPDC057772	0.96	0.4215
WP_247989689.1	Bradyrhizobium sp. 186	0.85	0.4214
WP_253865738.1	Prauserella halophila	0.93	0.4212
WP_327725521.1	Streptomyces europaeiscabiei	0.94	0.4212
WP_304236846.1	Jiulongibacter sediminis	0.98	0.4211
WP_110690433.1	Salinicola endophyticus	0.95	0.4209
WP_110674657.1	Salinicola sp. RZ23	0.95	0.4209
WP_143673313.1	Streptomyces griseiscabiei	0.88	0.4209
WP_086759635.1	Streptomyces griseiscabiei	0.88	0.4209
WP_132145543.1	Kribbella antiqua	0.94	0.4207
WP_056922292.1	Phycicoccus sp. Soil802	0.92	0.4207
WP_189667548.1	Promicromonospora soli	0.92	0.4207
WP_283511922.1	Rhodococcus sp. G-MC3	0.94	0.4207
WP_353981244.1	Salinicola endophyticus	0.96	0.4206
WP_285951716.1	Salinicola sp. JS01	0.96	0.4206
WP_056279373.1	Microbacterium sp. Root280D1	0.94	0.4204
WP_229582906.1	Rhodococcus rhodochrous	0.95	0.4204
WP_137322778.1	Arthrobacter sp. 24S4-2	0.93	0.4202
WP_003937168.1	Rhodococcus ruber	0.93	0.4202
WP_351039417.1	Saccharopolyspora sp. NPDC002686	0.97	0.4202
WP_361581602.1	Streptomyces sp. NPDC047737	0.94	0.4201
WP_388765616.1	unclassified Streptomyces	0.94	0.4201
WP_105805655.1	Leucobacter massiliensis	0.94	0.4199
WP_336735460.1	Nocardioides sp. CCNWLW239	0.96	0.4198
WP_375923028.1	Streptomyces sp. NPDC056405	0.96	0.4198
[truncated: 155 more rows]

## Sheet: Data sheet 3
Data sheet 3. Organisms used for phylogenetic analysis in Figure 9
Phylum	Class	Genus	Organism	Genome accession number
Pseudomonadota	Alphaproteobacteria	Afipia	Afipia sp. GAS231	GCF_900103365.1
Pseudomonadota	Alphaproteobacteria	Amorphus	Amorphus orientalis DSM 21202	GCF_030814015.1
Pseudomonadota	Alphaproteobacteria	Azospirillum	Azospirillum sp. B4	GCF_000333275.1
Pseudomonadota	Alphaproteobacteria	Beijerinckia	Beijerinckia sp. 28-YEA-48	GCF_900104955.1
Pseudomonadota	Alphaproteobacteria	Bradyrhizobium	Bradyrhizobium altum Pear77	GCF_035566995.1
Pseudomonadota	Alphaproteobacteria	Breoghania	Breoghania corrubedonensis DSM 23382	GCF_003053845.1
Pseudomonadota	Alphaproteobacteria	Devosia	Devosia elaeis S37	GCF_001650025.1
Pseudomonadota	Alphaproteobacteria	Enterovirga	Enterovirga aerilata DB1703	GCF_013044135.1
Pseudomonadota	Alphaproteobacteria	Falsiroseomonas	Falsiroseomonas stagni DSM 19981	GCF_900114315.1
Pseudomonadota	Alphaproteobacteria	Jiella	Jiella mangrovi KSK16Y-1	GCF_017815135.1
Pseudomonadota	Alphaproteobacteria	Methylocapsa	Methylocapsa sp. S129	GCF_009765995.1
Pseudomonadota	Alphaproteobacteria	Methylocella	Methylocella sp. CPCC 101449	GCF_031921685.1
Pseudomonadota	Alphaproteobacteria	Microvirga	Microvirga ossetica V5/3M	GCF_002741015.1
Pseudomonadota	Alphaproteobacteria	Natronohydrobacter	Natronohydrobacter thiooxidans AH01	GCF_001884735.1
Pseudomonadota	Alphaproteobacteria	Nisaea	Nisaea sediminum NBU1469	GCF_014904705.1
Pseudomonadota	Alphaproteobacteria	Niveispirillum	Niveispirillum lacus 1-14	GCF_002251795.1
Pseudomonadota	Alphaproteobacteria	Novosphingobium	Novosphingobium sp. PhB57	GCF_004342985.1
Pseudomonadota	Alphaproteobacteria	Pelagibacterium	Pelagibacterium flavum YIM 151497	GCF_025854335.1
Pseudomonadota	Alphaproteobacteria	Pinisolibacter	Pinisolibacter aquiterrae B13	GCF_019160155.1
Pseudomonadota	Alphaproteobacteria	Polymorphum	Polymorphum gilvum SL003B-26A1	GCF_000192745.1
Pseudomonadota	Alphaproteobacteria	Prosthecodimorpha	Prosthecodimorpha staleyi 22	GCF_018729455.1
Pseudomonadota	Alphaproteobacteria	Prosthecomicrobium	Prosthecomicrobium hirschii R2D2	GCF_025942145.1
Pseudomonadota	Alphaproteobacteria	Rhabdaerophilum	Rhabdaerophilum calidifontis SYSU G02060	GCF_008641065.1
Pseudomonadota	Alphaproteobacteria	Rhodoplanes	Rhodoplanes roseus DSM 5909	GCF_003258865.1
Pseudomonadota	Alphaproteobacteria	Rhodopseudomonas	Rhodopseudomonas sp. BR0C11	GCF_010820945.1
Pseudomonadota	Alphaproteobacteria	Roseiarcus	Roseiarcus fermentans DSM 24875	GCF_003315135.1
Pseudomonadota	Alphaproteobacteria	Roseibium	Roseibium aggregatum PHM038	GCF_014692675.1
Pseudomonadota	Alphaproteobacteria	Roseivivax	Roseivivax sp. GX 12232	GCF_021272185.1
Pseudomonadota	Alphaproteobacteria	Roseococcus	Roseococcus microcysteis NIBR12	GCF_014764365.1
Pseudomonadota	Alphaproteobacteria	Roseomonas	Roseomonas gilardii subsp. gilardii ATCC 49956	GCF_023078375.1
Pseudomonadota	Alphaproteobacteria	Salinarimonas	Salinarimonas soli BN140002	GCF_008386575.1
Pseudomonadota	Alphaproteobacteria	Sphingobium	Sphingobium sp. AEW4	GCF_003019635.1
Pseudomonadota	Alphaproteobacteria	Sphingomonas	Sphingomonas bisphenolicum AO1	GCF_024349785.1
Pseudomonadota	Alphaproteobacteria	Tardiphaga	Tardiphaga sp. P9-11	GCF_008329525.1
Pseudomonadota	Alphaproteobacteria	Terrirubrum	Terrirubrum flagellatum 7MK25	GCF_022059845.1
Pseudomonadota	Alphaproteobacteria	Thalassospira	Thalassospira sp. NFXS8	GCF_040148805.1
Pseudomonadota	Betaproteobacteria	Acidovorax	Acidovorax sp. CCYZU-2555	GCF_018413525.1
Pseudomonadota	Betaproteobacteria	Aquabacterium	Aquabacterium terrae S2	GCF_013266755.1
Pseudomonadota	Betaproteobacteria	Caenimonas	Caenimonas sp. SL110	GCF_001044395.1
Pseudomonadota	Betaproteobacteria	Eoetvoesiella	Eoetvoesiella caeni PB3-7B	GCF_022688825.1
Pseudomonadota	Betaproteobacteria	Kerstersia	Kerstersia gyiorum SWMUKG01	GCF_004551665.1
Pseudomonadota	Betaproteobacteria	Burkholderia	Burkholderia anthina AU37523	GCF_020419555.1
Pseudomonadota	Betaproteobacteria	Paraburkholderia	Paraburkholderia tuberum DUS833	GCF_900101795.1
Pseudomonadota	Betaproteobacteria	Piscinibacter	Piscinibacter sp. HJYY11	GCF_016735515.1
Pseudomonadota	Betaproteobacteria	Polaromonas	Polaromonas sp. CF318	GCF_000282655.1
Pseudomonadota	Betaproteobacteria	Pusillimonas	Pusillimonas sp. NJUB218	GCF_003788685.1
Pseudomonadota	Betaproteobacteria	Rhizobacter	Rhizobacter sp. J219	GCF_024700055.1
Pseudomonadota	Betaproteobacteria	Rhodoferax	Rhodoferax saidenbachensis ED16	GCF_000498435.1
Pseudomonadota	Betaproteobacteria	Rubrivivax	Rubrivivax pictus W35	GCF_005403045.1
Pseudomonadota	Betaproteobacteria	Sphaerotilus	Sphaerotilus sp. Salar_de_Ascotan_water_MAG_AWA25	GCF_034519685.1
Pseudomonadota	Betaproteobacteria	Uliginosibacterium	Uliginosibacterium sediminicola M1-21	GCF_039631295.1
Pseudomonadota	Betaproteobacteria	Variovorax	Variovorax paradoxus ISL-79	GCF_018614955.1
Pseudomonadota	Betaproteobacteria	Xylophilus	Xylophilus sp. GW821-FHT01B05	GCA_038961845.1
Pseudomonadota	Betaproteobacteria	Verminephrobacter	Verminephrobacter eiseniae EF01-2	GCF_000015565.1
Pseudomonadota	Gammaproteobacteria	Acidihalobacter	Acidihalobacter sp. Spart_215_MAG	GCA_037381255.1
Pseudomonadota	Gammaproteobacteria	Marinobacterium	Marinobacterium lutimaris DSM 22012	GCF_900108065.1
Pseudomonadota	Gammaproteobacteria	Phytohalomonas	Phytohalomonas tamaricis R4HLG17	GCF_003012345.1
Pseudomonadota	Gammaproteobacteria	Pseudomonas	Pseudomonas sp. AM8	GCF_036346475.1
Pseudomonadota	Gammaproteobacteria	Pseudoxanthomonas	Pseudoxanthomonas winnipegensis SORGH_AS_0908	GCF_030818855.1
Pseudomonadota	Gammaproteobacteria	Salinisphaera	Salinisphaera sp. LB1	GCF_003177035.1
Pseudomonadota	Gammaproteobacteria	Xanthomonas	Xanthomonas phaseoli pv. manihotis IBSBF 1994	GCF_000265905.1
Actinomycetota	Actinomycetes	Aeromicrobium	Aeromicrobium sp. CTD01-1L150	GCF_041951745.1
Actinomycetota	Actinomycetes	Allosalinactinospora	Allosalinactinospora lopnorensis CA15-2	GCF_000981225.1
Actinomycetota	Actinomycetes	Amycolatopsis	Amycolatopsis sp. DSM 110486	GCF_019468465.1
Actinomycetota	Actinomycetes	Antribacter	Antribacter soli KLBMP9083	GCF_021568775.1
Actinomycetota	Actinomycetes	Arthrobacter	Arthrobacter ginsengisoli BE167	GCF_031456935.1
Actinomycetota	Actinomycetes	Enemella	Enemella evansiae DSM21351	GCF_004362375.1
Actinomycetota	Actinomycetes	Geodermatophilus	Geodermatophilus sabuli CECT 8820	GCF_014191795.1
Actinomycetota	Actinomycetes	Homoserinimonas	Homoserinimonas aerilata DSM 26477	GCF_006716125.1
Actinomycetota	Actinomycetes	Micrococcus	Micrococcus sp. TA1	GCF_014199555.1
Actinomycetota	Actinomycetes	Mycolicibacterium	Mycolicibacterium goodii 11IE50	GCF_018524375.1
Actinomycetota	Actinomycetes	Nakamurella	Nakamurella sp. PAMC28650	GCF_014303395.1
Actinomycetota	Actinomycetes	Neomicrococcus	Neomicrococcus aestuarii DSM105783	GCF_014201135.1
Actinomycetota	Actinomycetes	Phycicoccus	Phycicoccus sp. Soil802	GCF_001429605.1
Actinomycetota	Actinomycetes	Aurantimicrobium	Aurantimicrobium minutum MWH-Tana7	GCF_029893825.1
Actinomycetota	Actinomycetes	Pseudarthrobacter	Pseudarthrobacter sp. NS4	GCF_024758005.1
Bacteroidota	Cytophagia	Jiulongibacter	Jiulongibacter sediminis JN14-9	GCF_004329705.1
Bacillota	Bacilli	Bacillus	Bacillus subtilis subsp. subtilis str. 168	GCF_000155325.1

## Sheet: Data sheet 4
Data sheet 4. Conservation of SA catabolism genes in Pseudomonas.
Organism	Accession number
	VanA1	VanB1	MgaA	MgaB	LigA	LigB	DesZ	PmdD	LigI	MgaC	DesC	MgaD	DesD	VanA	VanA	VanB	VanB	VanB	VanB	VanB	LigM	DesB	GalA	LigU	PmdU	GalD	LigJ	PmdE	GalB	LigK	PmdF	GalC
Pseudomonas sp. AM8	WP_330208351.1	WP_330208350.1	WP_330208352.1	WP_330208353.1	-	-	-	-	-	WP_330208348.1	-	-	-	WP_330208723.1	WP_065948005.1	WP_330215253.1	WP_330216308.1	WP_330208722.1	WP_330215206.1	WP_330215591.1	-	-	-	WP_330215533.1	-	WP_330215533.1	-	-	WP_330208342.1	WP_330208343.1	WP_330208343.1	WP_330208343.1
Pseudomonas sp. SJZ103	WP_145338303.1	WP_145338302.1	-	-	-	-	-	-	-	-	-	-	-	-	-	-	-	-	-	-	-	-	-	-	-	-	-	-	-	-	-	-
Pseudomonas sp. NFACC15-1	WP_092204612.1	WP_092204613.1	-	-	-	-	-	-	-	-	-	-	-	WP_092199488.1	WP_092204624.1	WP_092199485.1	-	-	-	-	-	-	-	-	-	WP_092203580.1	-	-	-	-	-	-
Pseudomonas thivervalensis PITR2	WP_053184452.1	WP_053184454.1	-	-	-	-	-	-	-	-	-	-	-	WP_053188120.1	-	WP_053188123.1	-	-	-	-	-	-	-	-	-	-	-	-	-	-	-	-
Pseudomonas sp. FP2300	WP_305489797.1	WP_305489795.1	-	-	-	-	-	-	-	WP_305489792.1	-	WP_305489789.1	-	WP_249015069.1	WP_305489897.1	WP_109754174.1	WP_176687586.1	-	-	-	-	-	-	WP_305489807.1	-	WP_305489807.1	-	-	WP_305489811.1	WP_305489809.1	WP_305489809.1	WP_305489809.1
Pseudomonas aeruginosa ID_0328_22	MER0784377.1	MER0784378.1	-	-	-	-	-	-	-	-	-	-	-	-	-	-	-	-	-	-	-	-	-	-	-	-	-	-	-	-	-	-
Pseudomonas cuatrocienegasensis CIP 109853	WP_069519463.1	WP_069519464.1	-	-	-	-	-	-	-	-	-	-	-	WP_069519505.1	-	WP_069519504.1	-	-	-	-	-	-	-	-	-	WP_069516754.1	-	-	-	-	-	-
